# Supplementary material for: Systematic analysis of the role and significance of target genes of active ingredients of traditional Chinese medicine injections in the progression and immune microenvironment of hepatocellular carcinoma
Source: Front Pharmacol. 2023 Jan 6;13:1095965. doi: 10.3389/fphar.2022.1095965 (PMC9852871; doi:10.3389/fphar.2022.1095965)
Supplement: Supplementary file 1 [file Table3.XLSX]

## Sheet: LIHC_target
gene_name	TCGA-DD-A39W-01A-11R-A213-07	TCGA-ZS-A9CE-01A-11R-A37K-07	TCGA-G3-A3CI-01A-11R-A213-07	TCGA-QA-A7B7-01A-11R-A32O-07	TCGA-DD-A113-01A-11R-A131-07	TCGA-DD-A3A9-01A-11R-A266-07	TCGA-DD-A73E-01A-12R-A32O-07	TCGA-CC-A3MA-01A-11R-A213-07	TCGA-DD-A4NQ-01A-21R-A28V-07	TCGA-DD-A73F-01A-11R-A32O-07	TCGA-ED-A8O5-01A-11R-A36F-07	TCGA-ED-A82E-01A-11R-A352-07	TCGA-DD-AADF-01A-11R-A41C-07	TCGA-DD-A1EF-01A-11R-A131-07	TCGA-HP-A5MZ-01A-21R-A27V-07	TCGA-2Y-A9GV-01A-11R-A38B-07	TCGA-CC-A5UC-01A-11R-A28V-07	TCGA-2Y-A9HA-01A-11R-A39D-07	TCGA-NI-A4U2-01A-11R-A28V-07	TCGA-CC-A5UE-01A-11R-A28V-07	TCGA-DD-AADK-01A-11R-A41C-07	TCGA-BW-A5NP-01A-11R-A27V-07	TCGA-2Y-A9GY-01A-11R-A38B-07	TCGA-DD-AAE3-01A-11R-A41C-07	TCGA-DD-AACT-01A-11R-A41C-07	TCGA-G3-A25Y-01A-11R-A16W-07	TCGA-DD-AAD8-01A-11R-A41C-07	TCGA-G3-A7M6-01A-11R-A33R-07	TCGA-5C-A9VH-01A-11R-A37K-07	TCGA-BW-A5NQ-01A-11R-A27V-07	TCGA-ZS-A9CF-02A-11R-A38B-07	TCGA-CC-A7IK-01A-12R-A33R-07	TCGA-RG-A7D4-01A-12R-A33R-07	TCGA-DD-AACB-01A-11R-A41C-07	TCGA-CC-5258-01A-01R-A131-07	TCGA-G3-A25V-01A-11R-A16W-07	TCGA-G3-AAV2-01A-11R-A37K-07	TCGA-DD-AACE-01A-11R-A41C-07	TCGA-CC-A123-01A-11R-A131-07	TCGA-DD-AAEI-01A-11R-A41C-07	TCGA-K7-AAU7-01A-11R-A38B-07	TCGA-DD-AADP-01A-11R-A39D-07	TCGA-WJ-A86L-01A-12R-A39D-07	TCGA-DD-A4NK-01A-11R-A28V-07	TCGA-5R-AA1D-01A-11R-A38B-07	TCGA-G3-A25S-01A-11R-A16W-07	TCGA-DD-AADV-01A-11R-A39D-07	TCGA-DD-AACF-01A-11R-A41C-07	TCGA-RC-A6M6-01A-11R-A32O-07
ABCA1	6.0154	5.1411	4.50299	6.10738	4.2416	5.89903	3.98013	4.83975	5.98129	5.45276	6.11883	4.27369	4.91186	7.10027	5.19934	6.09753	6.22073	5.10584	5.04106	5.35947	4.41647	5.85491	5.52683	4.40616	5.49961	5.70377	5.40098	5.50875	4.71729	6.00466	6.06059	5.55968	5.87285	4.24488	6.3499	5.49168	4.86398	5.19442	5.16049	5.08783	5.76999	5.92179	6.22605	6.53761	5.95232	4.06902	4.84248	4.5102	5.48509
ABCB1	2.95543	4.74777	5.63561	3.60709	5.49529	3.28601	7.77908	3.88559	6.72289	6.35747	4.58841	3.14489	2.95903	3.34405	5.8965	5.89121	4.69371	5.71594	3.01007	7.10431	6.58773	2.93562	6.89432	5.48789	5.15875	4.03644	5.10427	6.47299	4.85114	5.61467	4.31608	6.99408	5.08016	5.78424	4.35956	6.68571	5.91565	4.98384	4.25355	7.12857	6.49219	6.48685	4.03311	6.165	5.23769	4.93082	6.57041	5.92016	6.00849
ACHE	2.91379	2.90608	3.39397	2.99311	4.9237	3.17469	2.93229	3.05477	5.38052	3.77675	3.36545	3.33809	2.96581	3.69489	3.68285	3.06723	3.84813	3.06805	4.31271	4.67044	5.53868	2.99196	3.67017	5.14063	2.94685	3.11522	3.03425	3.15841	4.75189	3.01004	2.98371	2.9345	3.02105	3.09726	4.35735	3.27396	2.95819	2.95203	2.94203	3.21496	4.75482	3.03925	3.27274	3.17035	3.08511	2.99633	3.45523	3.76591	5.55895
ADRA1A	2.99607	3.82827	4.22208	4.96738	3.07506	2.95597	4.00691	3.23143	4.56896	3.80599	3.51313	2.9511	3.53735	2.95591	3.06626	6.04956	3.30981	3.44638	5.36371	3.33038	3.23176	3.00829	2.93524	4.13988	4.21634	3.84802	3.60662	3.2385	3.01524	3.08186	3.4027	3.16296	2.9371	2.95678	3.08194	3.75186	3.10731	5.50561	2.99467	3.20887	3.01122	3.41179	4.58112	5.69806	3.06471	3.24919	3.10979	3.91587	2.92512
ADRA1B	3.84996	4.05612	3.62562	3.71364	2.74212	2.61377	4.49759	5.00184	2.53967	3.35946	3.29169	2.66372	3.02906	2.65897	3.52135	3.92961	3.07862	3.79387	3.14084	2.80711	3.47907	2.69437	2.48632	4.2019	3.62535	3.04753	3.42075	3.00195	2.79417	2.6874	4.02474	2.53735	2.71313	2.39333	2.85338	3.44213	3.92383	3.62242	2.47356	2.73523	2.66375	2.64363	3.8394	3.64822	2.96844	2.44339	3.39715	3.84678	2.46294
ADRB2	5.18638	5.8122	4.67635	5.63134	3.99523	3.72092	6.4923	3.75082	3.9676	4.80635	4.5827	3.73789	5.2627	3.72064	5.13219	5.46618	4.10961	5.51377	5.00599	4.91407	4.09916	4.75354	3.94696	6.60258	4.91114	4.49096	6.2389	4.08801	4.77213	5.81245	4.98512	5.53258	6.40935	5.25124	3.78126	5.16768	5.72095	5.45682	4.39515	4.97493	3.88348	5.57872	4.64573	5.77707	4.53384	5.21706	4.81666	5.06061	3.92051
AHR	7.2911	6.4526	5.92971	5.19896	7.73141	5.22932	8.14127	5.33995	7.50181	5.84323	7.48895	5.42931	5.55865	7.37585	6.62157	6.44057	6.60733	6.73762	6.0219	7.09682	6.06429	6.95057	6.69814	6.03299	6.92212	6.42363	6.93393	6.9401	6.87859	7.49885	6.03131	7.68001	5.9905	6.44093	6.62458	6.61424	7.40592	6.42384	6.39622	5.98358	7.67331	6.46348	6.08753	6.80562	6.82148	6.50655	6.50479	5.54175	5.9034
AKR1B1	4.38626	4.16199	7.37	4.05235	7.00391	5.5101	6.15414	5.8878	8.33535	5.52007	4.67006	5.99395	4.63401	5.19299	6.13108	5.65814	5.99986	5.54479	4.77641	5.3698	5.54425	4.46777	6.90815	5.50334	5.22898	6.00107	9.01047	5.96607	5.3237	5.59188	4.88272	4.81403	5.67783	5.90204	5.0462	6.33676	4.98462	4.51907	4.98352	6.19316	6.10242	4.68438	5.32309	5.23246	6.60109	5.67857	7.96578	5.06893	4.85557
AKT1	5.11109	6.05741	5.38208	5.72757	5.19803	5.97204	5.50538	5.68659	5.26929	5.69161	5.63766	5.43488	4.31275	5.65431	5.34927	6.14335	5.20479	5.64227	5.39561	5.63278	5.44607	5.60581	5.24224	4.89136	5.59145	6.22909	5.89036	6.22705	5.99547	4.99933	5.47856	5.62856	5.18534	5.56388	5.11697	5.80309	5.44299	5.49423	4.49312	5.38713	5.80938	5.4018	6.35829	5.98953	5.22783	4.75873	5.69309	5.76475	5.43264
ALOX5	3.67543	3.39673	4.21479	3.62783	5.37636	4.06382	3.6713	4.37045	4.22668	3.99164	6.08148	5.24503	3.36835	4.38032	5.04611	4.86665	4.07121	4.05269	3.64717	4.01449	6.35949	3.52142	4.50858	3.46099	4.26343	7.1829	3.55601	4.23683	4.17956	3.92639	3.655	3.52072	4.09326	3.79217	3.65337	4.75299	3.79013	3.5416	3.31033	4.00394	6.63642	4.0802	3.69539	4.02735	4.31921	3.58909	4.0466	3.84782	4.0843
AR	6.20709	5.69283	5.56261	5.41349	3.47872	3.18894	6.99325	3.65956	4.95945	5.02656	5.27409	3.12444	4.48376	3.67918	5.80824	6.4328	3.67454	5.40771	5.62585	3.79866	5.04723	3.42131	3.25126	5.1326	5.24353	3.91111	5.39281	3.95838	4.66134	3.06396	6.64693	5.88808	4.29254	5.2542	3.04681	5.7272	7.00083	5.37534	4.04205	5.32249	4.13451	5.28394	5.71023	6.29581	3.7703	4.84339	5.60286	5.85817	3.14533
BAX	4.68903	4.72796	4.92484	4.90636	5.64162	5.75075	5.25234	5.79799	5.54485	5.14004	4.75161	6.46628	6.35839	6.0924	4.81219	4.81818	6.20601	4.89699	3.86712	5.60582	5.36526	5.48932	6.57849	5.38231	5.66746	6.22869	4.8154	6.32434	5.78943	5.18185	4.38657	5.283	5.35267	5.38325	4.65472	5.49596	5.2677	4.55071	6.6881	4.61041	5.92551	5.27946	5.0048	4.54075	4.91477	6.29915	4.94063	5.08911	5.1423
BCL2	2.91687	3.26325	3.44528	2.92765	3.53728	3.20726	2.99336	5.05815	2.97624	3.2987	3.2159	5.02985	3.06809	3.60326	3.62472	3.19916	3.24787	3.10478	2.99348	2.88355	3.26221	2.87388	3.23638	3.00863	3.23512	3.57487	2.92477	4.4997	3.34707	3.32368	3.1889	2.86136	3.39805	3.10506	3.13529	3.47715	2.94846	2.95697	2.84975	2.98766	3.65015	3.20309	3.14469	3.12332	3.93258	2.88136	3.62306	3.67009	2.88751
BCL2L1	5.16666	4.90198	4.21162	4.93068	5.04707	5.68513	6.25494	5.49372	4.69114	4.51904	5.44481	6.64011	5.06536	5.75973	4.54237	4.54435	5.27527	5.37362	4.27121	5.05252	4.95826	5.33578	4.73453	5.14441	4.76589	5.02134	4.64585	6.44489	5.27817	4.73347	4.31601	5.71744	4.85218	5.38601	4.40326	4.71131	5.40974	4.6804	3.94323	3.97416	5.66955	4.63294	4.86113	4.66411	4.57026	5.48245	4.37927	4.1569	4.44138
BDNF	2.26472	2.42859	2.53068	2.14718	2.14163	2.15922	2.55991	2.17305	2.23195	2.09843	2.20064	2.43119	2.18768	2.48387	2.39238	2.30039	2.25006	2.28034	2.3856	2.38264	2.33102	2.13096	2.11972	2.12672	2.27685	2.18123	2.65397	3.76253	2.21252	2.28799	2.47944	2.06759	2.11646	2.07652	2.34995	2.42616	2.24669	2.3545	2.05633	2.20723	2.46443	2.15331	2.22493	2.4639	2.26049	2.10547	2.43388	2.13794	2.06688
BIRC5	2.90749	3.14083	2.72026	5.12888	3.96935	3.9562	3.39953	4.99233	4.8076	4.60414	3.7309	2.95058	4.68435	3.95999	3.24693	2.82078	5.34045	4.01539	3.12919	5.84316	3.65094	4.23487	5.30439	2.64733	3.49263	4.20761	4.08962	4.54225	3.60413	5.39868	4.98033	4.74677	5.02494	4.553	4.66891	3.09555	2.59272	3.31778	5.38756	4.25774	4.59419	3.76911	4.56819	2.74206	2.58523	5.28965	4.23005	4.29156	5.58326
CASP3	4.97535	5.54884	5.32512	6.63579	5.94478	5.87217	6.20874	6.07775	6.35723	6.10162	6.23275	6.67654	5.89911	7.14115	5.9678	5.78618	6.83361	6.29451	4.89391	6.78627	5.02341	5.88242	6.32437	6.10872	5.34698	6.09228	5.89947	6.55484	6.45197	6.96065	7.02056	5.09132	6.69774	5.72747	6.13333	5.65843	5.19519	5.58058	4.44962	5.73102	6.06023	5.24369	6.923	5.68581	6.09756	5.48177	5.27126	5.11771	5.67729
CASP8	4.3413	4.53084	3.69598	4.83806	4.42528	4.14833	4.36776	4.8809	5.27881	4.13194	3.54489	5.55204	3.78165	4.34431	4.16024	4.33705	4.39467	4.45326	3.83839	4.92374	4.45713	3.28123	5.05733	3.68014	3.97068	3.93596	5.15134	4.83819	4.55641	5.06517	4.54084	4.27483	4.25944	4.05245	4.76269	3.98255	3.5649	3.87007	3.28791	3.95231	5.0285	3.97153	4.16157	3.80325	4.11638	4.45682	4.59424	3.58537	4.74212
CASP9	5.01162	5.02273	4.54913	5.9462	4.98184	3.89124	4.89921	5.06379	5.7781	4.94275	4.47595	4.94437	5.34497	4.19723	4.65266	4.36806	4.38065	5.22816	5.46986	5.63057	4.05424	4.31741	6.09975	5.01236	4.56188	4.77518	5.19064	5.76293	4.8314	5.78119	4.31002	6.11312	4.9021	5.14935	4.38095	4.66309	5.26006	5.06401	3.77944	4.38276	5.05815	4.69026	5.59796	4.53702	5.20686	5.248	5.39742	5.46504	5.11264
CAT	9.24136	10.2696	10.2725	10.2589	8.27754	8.27465	10.1168	7.39442	8.44662	9.711	9.3504	8.3954	9.10782	9.21278	9.40044	10.2355	8.63338	9.44583	10.0227	9.35666	8.63935	8.75391	8.07567	9.45431	8.97504	9.70086	9.60498	9.16679	9.16858	10.0373	9.08442	9.43631	8.94962	9.16445	8.61035	9.20276	9.78004	10.3377	7.80523	9.8821	8.27576	9.41484	9.63943	10.0644	8.57524	8.97364	9.82403	9.04564	8.47903
CCK	2.41244	2.41244	2.41244	2.46885	2.41244	2.41244	2.41244	2.41244	2.41244	2.41244	2.41244	2.41244	2.41244	2.41244	2.41244	2.41244	2.41244	2.80322	2.41244	2.5254	2.41244	2.41244	2.41244	2.41244	2.41244	2.54011	2.41244	2.47955	2.41244	2.48298	2.41244	2.41244	2.41244	7.51741	2.41244	2.41244	2.41244	2.41244	2.41244	2.41244	2.46136	2.48743	2.46102	2.41244	2.41244	2.41244	2.41244	2.41244	2.41244
CCL2	4.60777	4.52201	6.69612	4.79563	4.58635	5.48185	5.04007	5.90197	5.25328	5.5647	5.04971	9.48761	4.29835	5.06227	7.00717	6.71799	6.61687	4.9925	5.72469	4.90375	6.27127	4.66913	6.81491	6.12906	6.38404	7.01853	5.22525	6.49242	4.92074	5.64261	6.87088	4.55749	5.72451	6.55502	5.18082	8.44572	4.61097	6.63154	5.39117	5.46401	8.55971	5.55214	4.56069	3.96178	6.54944	4.31792	5.33281	4.73043	3.83634
CCNA2	3.09901	3.10709	3.40344	5.19445	4.35333	3.72539	2.9158	5.21696	3.94254	7.02512	3.79093	3.45035	4.94162	4.37926	3.38815	3.04393	5.24099	3.86822	3.30238	4.72468	3.02396	4.06201	4.15985	3.14164	3.36096	4.26065	4.46777	4.2616	3.78558	5.69993	5.93811	3.79503	4.77813	4.00216	5.05215	3.04368	2.64888	3.11646	3.52691	3.99706	4.38858	3.33203	4.33384	2.89824	3.01046	3.72206	3.953	3.51973	5.21999
CCNB1	3.53588	4.19434	2.8301	6.50379	5.16548	3.93757	4.10994	6.59955	5.90122	5.23997	4.76566	3.77601	5.29449	4.91618	4.19678	3.31234	6.71898	4.9844	3.59145	6.57636	3.93291	5.37527	6.35314	3.1186	4.30323	5.50773	4.48839	4.67313	4.84305	6.90307	5.30046	5.62844	6.42389	5.20622	5.79374	3.74652	2.94078	3.92241	5.08559	5.23081	5.52991	4.55575	4.23449	3.41085	3.3281	5.7013	5.01951	5.18273	6.50841
CCND1	7.8353	7.182	5.73759	4.62119	4.87532	6.9016	7.43424	8.69607	5.77272	5.55282	6.13684	7.06198	4.6442	6.25694	6.16333	7.06895	7.15838	7.13901	5.8084	5.92724	5.64994	6.13561	4.6092	7.10444	7.30821	5.71726	11.0815	7.00302	6.66253	6.98011	5.47238	6.70883	6.37413	7.41075	6.99236	7.14129	6.8575	6.46133	5.8448	6.26594	6.94375	7.79038	4.3029	6.34393	5.99888	6.90641	6.29822	4.35289	6.18959
CDK2	4.39052	3.94692	3.64665	5.28742	4.95196	3.409	4.56621	4.95715	4.67662	4.38467	4.316	5.09612	4.48825	5.03914	3.98659	4.16294	4.2102	4.17988	4.12847	4.68462	4.0412	4.61955	4.65881	3.35896	4.03529	5.43571	4.48979	5.24001	4.3909	5.24487	5.14449	5.90953	5.1235	4.19092	4.74916	3.74302	4.34105	3.9919	3.45485	4.42204	5.18995	4.31017	4.64704	3.71532	4.09372	4.24202	4.71797	4.80416	5.42317
CDK4	6.57063	6.19948	5.67803	6.74984	6.27519	7.1971	6.73635	6.48674	6.6695	5.81807	6.42961	7.25618	6.32678	8.48526	6.1692	6.06624	7.59984	6.54608	5.87071	7.05316	6.23598	7.40899	7.92277	6.22563	6.29455	7.40513	6.39366	7.61033	6.64437	7.41985	6.77142	6.62865	7.50464	7.0857	7.61718	6.09473	6.46598	5.79501	6.81333	6.76659	7.614	6.35404	6.52235	5.96003	6.25244	7.16597	6.40808	6.32716	7.27616
CDKN1A	6.00687	6.55911	7.05769	8.8514	8.41178	7.35957	7.53714	5.36188	7.41439	7.77521	5.25482	7.96719	8.48135	6.03418	6.96425	6.70116	5.91965	5.07516	5.61485	5.94153	7.28302	6.30669	5.76976	6.60744	7.2005	7.69619	7.32519	5.72473	6.37043	4.47923	7.39837	5.38853	4.2326	4.77755	5.8796	6.9671	5.87602	7.5135	6.10177	5.21401	7.23092	5.69716	8.66442	7.56654	6.33288	8.59744	6.3738	6.6763	6.62767
CHEK1	2.61518	2.61025	2.31489	4.63778	3.31266	2.63905	2.70777	4.56138	3.52521	3.24792	2.79568	3.27927	3.05957	3.42174	2.55664	2.55523	3.80557	3.45656	2.40351	3.9836	2.84318	3.55489	3.63499	2.45091	2.60572	4.27257	3.26207	3.6436	2.8494	5.17358	3.79387	3.01441	3.63192	3.24083	4.11605	2.49657	2.25755	2.66249	2.91475	3.07989	3.32723	2.49748	3.19845	2.45604	2.5055	2.81803	3.56566	3.6962	3.9127
COL1A1	5.67199	5.08523	5.11261	6.57388	6.544	8.55201	4.13101	9.71728	7.31498	6.09229	6.19754	9.33074	4.60064	7.20285	8.39451	6.2834	7.98077	5.62599	6.37209	4.67629	7.53393	5.48729	4.94823	6.97255	7.46591	8.53907	8.00538	8.01316	8.96103	6.48776	5.33113	4.78641	5.68243	6.5067	7.59286	7.84058	4.73389	5.45946	5.41843	5.06105	9.9188	7.70476	5.64445	6.23282	10.4052	4.11059	8.20861	6.24533	6.62009
COL3A1	6.00162	5.39337	6.22781	6.70836	6.7477	9.01706	5.87615	10.0558	7.50247	6.52417	6.87709	9.8463	4.97289	7.99867	8.88382	6.59346	8.4321	6.2859	7.46415	4.77214	7.66449	6.56114	5.28484	7.48664	7.72317	9.26848	7.28357	8.32103	9.05864	6.92015	6.6876	6.01363	5.9088	6.44919	7.76041	8.16264	5.43009	6.33741	5.82806	5.81108	10.136	7.75895	5.55462	6.66238	10.9098	4.90976	8.56697	5.27291	7.05377
CTSD	7.41339	8.14518	8.70062	7.41086	7.58199	8.92642	7.91437	7.27444	8.93271	7.54733	7.93223	8.88385	7.68685	8.0857	8.17689	8.55932	8.36499	8.34428	8.06328	8.95045	8.2782	7.58224	8.62899	8.45512	9.05672	8.52958	8.01245	7.45718	8.88177	8.41874	7.23455	6.4143	7.52161	8.19988	7.11067	8.15375	7.67714	8.92691	9.33242	7.60257	8.01817	7.72672	8.436	8.77607	7.61995	9.72485	7.99567	8.21426	8.54328
CXCL10	7.37265	5.49026	5.36162	7.46578	6.13781	4.37028	4.40996	5.6069	6.86222	8.9748	4.91789	4.82664	6.80114	6.06719	7.9291	7.0977	6.01155	7.34086	5.64296	5.65273	6.94945	6.59702	7.73868	4.6022	5.83922	8.06504	5.61864	6.17275	6.14823	10.6697	6.81179	5.50888	8.17824	8.08387	6.57537	7.38546	5.64416	6.99597	3.75771	8.11022	6.32817	7.27939	7.9003	6.00214	4.56537	4.68088	7.30128	7.70953	5.90036
CXCL11	3.48823	2.67351	2.6083	3.4259	3.34556	2.73373	2.77606	2.41261	5.11184	4.37674	2.62296	2.79322	3.94265	2.71745	4.2424	3.96334	2.95712	3.41248	2.71862	2.5583	3.06886	2.7337	4.83569	2.34179	2.84165	3.17568	2.34627	3.12823	2.88063	5.15381	3.14426	3.0792	4.00448	4.32224	3.68398	4.1706	3.3622	3.91847	2.27177	3.18607	3.43391	3.27121	2.98867	3.00001	2.52308	2.48805	4.51527	4.57096	2.99597
CYP1A1	6.16088	3.44745	3.30523	3.43799	9.21185	3.58364	7.49792	4.51908	4.9107	5.23583	3.26825	3.24275	3.34699	3.78157	3.43776	3.43397	4.59846	7.51581	3.75281	6.185	3.48852	3.26869	4.05024	5.45153	3.53754	3.40651	3.79976	3.45005	3.24275	6.58113	4.60151	5.48127	3.61577	3.57937	3.48014	6.92427	6.98554	4.2711	3.53021	3.45425	3.74974	4.92993	3.5304	4.49049	3.29341	4.71168	4.91915	3.40319	4.00273
CYP1A2	5.99182	5.74941	5.54123	5.42852	8.92775	5.43898	10.6947	9.65447	5.88624	5.94614	5.40323	5.43335	5.44398	5.57963	5.97091	5.59973	9.24568	9.66698	8.38215	6.5806	5.63207	5.40323	5.43816	8.14003	5.49554	5.64788	5.81198	7.45251	5.42334	6.50456	7.01697	8.92682	5.42404	6.95958	5.43882	10.1767	9.43779	6.13491	5.42086	5.70837	6.9817	6.85287	5.44637	10.4706	5.42274	9.63734	8.31457	5.57087	6.20064
CYP1B1	3.38524	3.79403	4.43408	5.25523	4.21645	3.65227	4.19657	3.96752	4.14443	4.18663	3.24057	4.87898	2.98559	3.71579	4.81093	3.68484	3.23641	3.57428	3.93624	3.70448	4.0306	3.74364	2.71945	3.04317	3.2643	4.6985	3.23925	3.75491	4.2977	4.01878	3.23982	3.75282	3.12982	3.13633	3.19752	4.07328	3.0625	3.70479	2.89374	2.97015	4.84661	4.00214	3.9642	3.82715	5.88047	3.2131	3.84129	3.14984	3.29921
DPP4	6.7402	5.35363	5.9025	4.28568	3.56604	3.02064	7.14778	3.30102	5.48011	5.6188	5.80071	2.97702	4.06915	5.75762	5.16423	4.93195	4.21224	7.09398	6.04552	5.76096	4.26684	5.28058	4.81708	6.49889	4.94017	5.53125	4.7085	6.22574	5.39832	6.18493	3.91879	7.90264	6.4585	6.34112	5.51311	4.3933	5.62437	6.01372	3.79397	5.75532	4.29353	4.82605	5.3601	4.89946	3.69636	4.54913	5.04599	4.43584	4.52882
E2F1	3.42225	3.31163	2.694	5.3988	4.73915	3.61374	3.45126	4.98199	3.87132	4.71184	3.33638	3.80575	5.65789	3.85713	3.27443	2.73067	4.53779	3.77149	2.7717	4.50219	4.14212	4.03945	4.51826	2.5928	3.65538	4.97524	4.558	4.34479	3.49003	4.38236	5.41834	3.73201	4.80018	4.03192	3.87331	2.93154	2.75817	3.77685	3.89563	3.79842	3.54739	3.86233	4.83625	2.94503	2.62224	4.78924	4.45961	5.79087	4.26229
EDN1	2.86811	3.33603	3.43815	3.11673	3.05707	3.41941	3.47673	5.70239	4.31432	3.27585	3.26367	4.19735	2.9822	3.07906	3.73442	3.6802	4.08213	3.43186	3.56972	3.1405	4.09603	3.64376	4.33634	3.57269	3.3431	3.55638	3.46549	6.03405	4.21181	3.38545	3.13299	3.58489	3.14717	3.08751	3.18493	4.47933	3.28993	4.29225	3.01342	3.05348	5.1033	3.83067	3.07021	3.70985	3.73353	3.13604	4.10705	4.09939	3.1311
EGFR	5.12015	4.38352	5.04253	7.12114	8.35658	3.98294	5.78394	6.68345	7.0262	6.51238	5.33849	6.66288	5.64221	6.79279	5.50813	6.13937	4.66344	5.33015	5.88403	5.05699	4.96398	5.08989	5.28266	4.95703	6.05091	5.48895	5.67749	6.14495	6.67528	4.65008	8.1856	5.32526	4.90348	3.14795	6.30032	5.82075	4.98207	6.873	4.41792	5.22218	6.33193	6.95212	6.29512	7.43887	6.58695	5.09291	7.10349	7.19835	5.36744
EIF6	6.98161	7.42784	6.75878	7.2484	7.09692	7.58249	7.20238	7.42403	7.03819	7.2952	7.97774	7.79093	8.22562	7.84622	7.14026	7.26548	7.84834	7.99422	6.80118	8.36008	7.09309	7.25799	8.30894	8.08822	7.6599	7.56495	7.77895	7.74329	7.49796	7.97399	7.16445	7.97938	8.24383	8.47989	7.32838	7.37714	7.84751	7.72131	8.43331	7.36079	7.52532	7.32189	6.70821	7.30778	6.85507	8.65024	7.55261	7.22069	7.82567
ESR1	3.40289	5.14533	6.73596	3.48696	4.2255	3.37635	4.14135	3.57797	4.00724	3.82394	3.53371	3.46252	3.4185	3.53453	4.06408	7.14354	3.66604	3.52086	4.86868	3.34454	3.46151	3.32865	3.44858	3.53505	3.96596	3.47486	4.15495	3.79517	3.44981	3.38367	4.69337	6.55526	3.53799	3.4737	3.42379	4.37065	5.7137	5.27902	3.38271	3.96434	3.5917	3.79856	4.19151	5.26074	3.73222	3.43033	5.25021	4.12676	3.35341
ESR2	2.5975	2.41545	2.39765	2.64013	2.41433	2.45038	2.56094	2.56053	2.44479	2.51504	2.49433	2.52213	2.3743	2.54202	2.55596	2.71999	2.37805	2.66376	2.47559	2.71857	2.5499	2.40976	2.62658	2.55929	2.48444	2.61805	2.71381	2.98977	2.34364	2.55439	2.48269	2.48051	2.58814	2.74556	2.39698	2.47601	2.50896	2.34364	2.47405	2.36815	2.75693	2.49386	2.5362	2.37223	2.60106	2.44436	2.4309	2.41603	2.42945
F3	2.84705	2.62455	3.34726	3.24126	4.1807	3.32885	2.7146	4.05524	4.5707	3.55361	2.82587	5.73638	2.75715	3.94551	4.24093	2.76089	3.52257	3.5965	2.88084	3.02526	3.49342	3.35492	4.28698	2.76887	3.13647	3.81071	3.33259	5.05742	3.56284	3.138	2.86227	2.63027	3.14672	3.14573	3.45955	3.55389	2.81764	3.43177	2.62211	2.57482	5.66451	3.11114	2.9083	3.36812	6.84203	2.73985	3.38187	2.55342	3.54053
F7	8.32685	9.23019	7.88359	8.38829	8.90499	7.91903	8.39422	5.60757	6.04547	8.6241	8.69922	3.69357	9.38787	8.30217	7.59487	8.90693	7.81711	8.1297	8.60738	7.25052	7.36153	9.04864	5.97771	9.98787	8.64376	8.86938	8.56623	6.87589	8.92401	7.7903	8.44299	7.11186	8.6202	7.13063	8.99736	7.59489	8.2133	10.3378	7.14537	8.16128	6.57853	9.41488	9.86671	9.46725	7.38592	8.35433	8.52192	8.22825	8.75218
FAS	4.53061	4.70326	5.23723	4.54288	5.73911	3.80936	6.70918	3.98018	4.79526	5.58485	3.54645	4.87158	5.18618	4.56867	5.0217	4.91137	4.47009	5.22781	3.84927	4.08291	5.20104	4.47826	3.90234	5.51002	4.77955	5.3639	4.05059	4.04568	4.8584	5.03316	6.29508	5.12226	4.16869	4.18044	3.77706	5.22481	5.66145	4.00288	3.80547	4.93346	4.8625	4.48491	4.73591	4.81848	5.45477	5.05254	4.7635	4.57754	3.46967
FASN	8.93727	8.78761	6.85281	10.5467	7.23723	6.97715	8.34566	6.09861	9.18142	8.73928	7.56721	5.85879	7.60985	6.99344	7.99543	9.1269	10.028	8.25049	7.87081	8.65278	7.62734	7.92026	7.43677	5.71916	7.29874	7.21693	7.58991	7.10145	7.1372	7.99458	7.4248	8.68944	7.7854	7.00381	8.76668	7.32115	7.78271	8.29566	7.34617	7.90313	6.92626	9.06945	8.62256	8.90474	5.74212	7.12134	7.0607	7.33643	7.66814
FOS	4.20795	3.48502	6.90167	3.92604	5.49517	5.93484	5.22352	6.77882	7.28238	5.98507	6.61505	4.91883	3.63118	3.86765	7.2077	8.27695	4.57836	5.49679	4.96674	4.92758	5.39195	6.0125	6.81155	8.48252	5.61577	6.22321	6.99564	7.4647	6.06874	4.6208	5.12284	6.82543	5.59377	3.49927	5.28847	7.64004	4.75588	7.11168	5.68253	4.84817	9.08186	5.02253	4.81796	4.1527	8.14582	4.84386	4.53256	4.92935	6.38662
GSK3B	6.04237	4.95088	4.66958	5.87608	5.26412	4.78721	5.78896	6.44732	5.2091	5.13716	5.07857	6.2367	5.10096	6.38051	4.81459	5.44327	4.90295	5.55646	4.87332	4.6945	5.0875	4.95156	4.84235	4.75871	4.71362	5.12131	5.42931	5.68446	5.48378	5.66516	5.78435	5.66999	5.17518	5.16906	5.49027	4.76919	5.24794	5.62303	4.75987	4.69463	5.55593	5.37132	5.9479	5.21447	5.01568	5.47856	5.61277	4.79319	4.86234
GSTM1	3.90984	9.99076	3.68615	3.56655	3.63182	4.47229	9.84351	3.85032	3.72447	7.6773	3.96057	4.24157	8.14037	3.55343	3.55952	3.57716	3.60271	3.55208	3.61609	3.62165	3.58061	3.57409	3.77141	7.49429	3.5961	4.50371	3.61082	6.40648	6.84955	6.26165	9.55074	3.69574	3.7302	3.81837	5.35485	3.60873	10.1021	10.0908	3.58387	3.56045	5.65341	3.65765	3.54727	9.53364	3.52092	3.9922	3.60416	7.9982	3.9206
GSTM2	7.48431	4.92569	4.46049	4.69741	6.0094	3.93352	4.62371	6.14905	5.21236	4.58897	4.07412	5.30186	4.82679	4.38932	4.44258	5.6878	4.10103	5.03692	4.30185	4.62894	4.62058	5.33415	5.92784	4.15137	4.6406	4.4119	6.78184	10.0246	5.82612	4.163	8.47865	4.80972	4.95237	4.37253	4.27807	4.28844	5.37679	5.27122	3.81102	3.87474	6.08763	4.39697	4.73845	8.48836	4.34523	4.33622	4.93614	4.41136	4.10889
GSTP1	5.03782	4.53836	7.33411	4.83088	5.19219	7.15069	4.81695	8.85643	5.14546	5.87788	5.40563	6.14687	4.98431	5.79733	6.54133	5.84064	6.68935	6.00413	5.4928	7.69646	6.26253	4.99379	9.51807	6.47836	5.70111	7.10756	5.44083	7.55662	6.07892	6.07406	5.03972	4.55388	6.17302	6.62911	5.56378	6.28772	5.34753	5.09522	5.96684	5.42433	7.12146	5.93388	4.57218	5.27796	7.04978	5.53052	5.7296	5.65032	8.91569
HIF1A	6.74487	5.90763	6.3577	7.25916	7.43423	6.54583	6.65325	7.89523	7.54712	6.61089	6.81735	8.14371	5.71524	7.2411	7.5546	7.22925	7.02247	7.01223	6.20912	6.55743	6.34347	7.76791	6.43814	6.36954	6.30723	7.90829	7.16145	8.50954	7.05791	7.34734	6.71168	7.12195	6.47448	6.55705	7.17171	7.62333	6.13323	6.20359	5.97608	5.99403	8.80498	7.67547	6.79941	6.27115	7.8951	6.36923	6.77585	6.42214	6.28924
HMGCR	6.5341	5.39037	6.53098	6.58647	5.63639	5.05714	6.2869	5.25637	5.59902	6.36406	5.90924	4.99098	5.25616	6.36927	5.81758	5.63636	7.93722	7.03238	3.80879	6.2012	4.57428	6.79297	5.35676	5.68709	5.03367	6.37565	3.99136	5.09979	5.7538	6.2288	5.56709	6.03179	6.2802	5.76241	7.06688	4.55135	5.00584	6.17476	5.35558	6.44491	5.17118	6.19244	7.20062	6.81635	4.56328	5.36736	5.55802	4.39964	5.10794
HMOX1	6.61019	5.07051	7.70648	5.54036	5.83971	5.30786	6.446	7.09643	8.33396	6.95544	6.12162	6.41017	6.2472	9.35496	7.13186	9.52067	7.53456	6.36733	5.54747	7.29447	6.73297	7.17375	7.66713	6.66351	7.00657	7.29753	8.14778	6.08489	6.07727	7.31801	5.54148	5.88564	7.05723	7.32406	6.61125	7.43306	6.09838	6.29047	7.17838	7.397	6.89816	6.22085	6.79439	6.32879	6.50307	6.02878	6.62759	6.83228	6.84208
HNF4A	4.82149	4.8206	4.49431	5.3259	3.74926	4.22193	5.71508	3.48151	4.58122	4.56051	4.56446	2.60588	5.04928	5.44366	4.50802	5.18844	4.52932	5.3813	4.20319	5.28014	4.36975	4.46339	5.00179	4.47733	4.72745	4.94046	5.02388	4.3249	4.77353	5.18879	5.94558	5.35826	4.93383	4.86526	4.84268	4.71312	5.30425	5.93481	4.51829	4.99378	4.29327	4.86169	5.79672	5.44207	3.79367	4.73367	5.63012	5.1924	4.34866
HSPB1	9.43149	8.48039	8.16328	8.62238	9.48051	9.67093	9.46712	9.02835	9.13087	9.32169	9.84356	9.51765	9.01215	8.67076	9.6114	8.55321	9.37582	9.62743	7.82424	10.1848	10.0908	9.77452	9.46049	10.6314	8.62199	9.44869	9.3696	9.50391	10.7411	9.09821	7.57367	8.67836	10.3482	9.74792	8.77616	8.03534	9.58493	8.15342	8.7914	9.68612	9.8603	9.01806	9.37774	9.70895	8.79286	10.9923	9.13438	9.0226	10.1453
ICAM1	4.24038	5.30425	5.22975	6.17313	5.29106	4.89905	3.76377	6.23435	8.51449	6.00186	4.88674	5.78379	5.94047	5.24405	7.00046	6.79547	6.735	4.89215	5.42509	5.67277	6.67869	5.8109	7.42841	4.28351	7.48421	6.39454	5.72488	6.83611	5.31052	6.68479	6.32967	3.77692	5.41106	5.97632	6.89484	7.91437	5.25486	5.72781	6.17131	6.61434	7.81033	7.21602	7.52721	5.35792	5.42651	6.78328	5.09176	5.74615	7.20662
IFNG	2.44085	2.44085	2.44085	2.50004	2.70532	2.44085	2.44085	2.51706	2.54585	4.02433	2.44085	2.44085	3.03295	2.99955	2.97597	2.44085	2.64902	2.61674	2.44085	2.52077	2.5336	2.76587	4.75916	2.44085	3.194	2.49559	2.77517	2.57951	2.53406	5.37658	2.91798	2.58211	5.03673	4.98387	2.55106	2.70613	2.44085	2.55925	2.44085	2.44085	2.54228	2.59556	2.54158	2.61511	2.44085	2.51974	2.65265	2.65987	2.63683
IL10	2.86546	2.71444	2.92983	2.71444	2.88503	2.8444	2.80394	2.75445	2.87772	3.23944	2.75003	2.75139	2.76456	2.77996	3.3223	3.70125	3.08856	2.8388	2.86989	2.79785	2.78738	2.71444	3.61165	3.1092	2.94014	2.85517	2.77639	2.78791	2.71444	3.41373	2.80551	2.7521	3.05385	3.03788	2.99513	3.02811	2.8679	2.83834	2.75744	2.91012	3.4349	2.71444	2.81972	2.76119	2.80889	2.91642	2.74318	2.94516	2.85334
IL1B	3.68367	3.02609	4.25655	3.14231	3.36162	3.30189	3.15598	3.7247	4.25519	3.70159	3.30526	3.50612	2.98816	3.19018	3.74543	3.53217	3.43939	3.14497	3.17145	3.48575	3.41096	3.27056	4.82926	3.30718	3.68841	3.43084	3.28547	3.39468	3.79731	4.11458	3.54775	3.12931	3.66806	4.00288	4.1285	3.95339	3.11083	3.18143	3.27215	3.32051	6.06968	3.19134	3.08901	3.04801	3.3514	3.9148	3.47536	3.33821	3.16282
IL2	1.99943	1.99943	1.99943	2.20244	1.99943	3.07968	1.99943	1.99943	1.99943	1.99943	1.99943	1.99943	1.99943	2.42393	3.1925	1.99943	2.7115	2.40659	1.99943	1.99943	1.99943	1.99943	1.99943	2.38556	1.99943	1.99943	1.99943	2.24099	2.31892	1.99943	2.58486	1.99943	1.99943	1.99943	1.99943	2.46768	1.99943	1.99943	1.99943	1.99943	2.34707	1.99943	1.99943	1.99943	1.99943	2.26993	1.99943	1.99943	1.99943
IL4	2.03109	2.18831	2.03109	2.50703	2.03109	2.03109	2.03109	2.24299	2.32215	2.03109	2.03109	2.03109	2.29525	2.03109	2.03109	2.33222	2.03109	2.03109	2.03109	2.03109	2.28854	2.03109	2.25797	2.03109	2.03109	2.03109	2.03109	2.22707	2.03109	2.03109	2.03109	2.03109	2.03109	2.03109	2.03109	2.2243	2.03109	2.03109	2.03109	2.03109	2.31237	2.03109	2.03109	2.03109	2.03109	2.03109	2.03109	2.03109	2.21846
IL6	2.54808	2.46359	2.84066	2.75382	2.65762	2.83777	2.47925	2.51381	3.6561	2.67211	2.60745	2.43368	2.53369	2.56372	3.64494	3.56105	2.75182	2.52798	2.55142	2.47614	2.7125	2.54159	2.93377	2.71696	2.8588	2.57461	3.69701	2.90119	2.7138	2.58641	2.81582	2.43368	2.72291	2.50165	2.57729	3.06371	2.43368	2.78496	2.43368	2.51401	7.32438	2.43368	2.68812	2.61621	4.74225	2.43368	2.57508	2.51306	2.5728
INSR	4.38867	4.59296	4.13654	4.44772	4.84229	5.26321	4.24182	4.69816	3.82238	4.26896	5.00244	5.28351	5.09744	5.8937	4.1734	4.78087	4.52061	4.6498	5.08051	3.99969	4.10612	4.32779	3.97924	4.52027	4.8414	4.65663	5.24002	4.97267	5.06884	4.17038	5.39948	4.18965	3.8527	4.03427	4.68627	4.36893	4.2713	4.86094	4.30049	4.7443	4.98627	4.97145	5.30393	5.02524	4.55782	4.58284	5.27819	4.66157	4.27666
JUN	6.56203	7.21026	7.11619	5.07319	7.65989	6.3661	6.98327	6.79367	8.06205	6.21726	6.82039	6.69557	6.0324	8.05304	7.35389	8.23464	5.84875	8.61603	6.53972	8.46319	6.76069	6.64574	7.20657	7.66918	7.38483	7.03569	9.63855	7.33948	7.59385	6.46785	6.32845	7.63551	7.14759	7.41593	6.4584	6.70638	7.09469	9.97079	6.74977	8.02125	8.26982	7.20082	7.31333	7.44832	7.73629	6.3525	7.13252	5.88472	5.69982
KDR	4.68746	3.77868	4.30051	4.00307	5.20021	4.63256	5.25317	5.18005	3.55727	4.86285	5.62212	4.77642	3.68522	4.75701	5.15118	5.5823	4.66953	4.59054	5.01749	3.54587	4.05081	3.82189	3.06609	4.70012	4.68444	4.59501	3.64787	4.84593	5.32936	4.51394	5.23072	4.81109	3.56272	3.78321	4.66118	4.83316	4.99018	4.67181	3.01145	4.66255	4.03587	4.40638	3.43793	4.88448	6.87357	3.34162	4.79445	3.96307	3.00288
LPL	2.81616	2.29257	4.59967	2.87255	3.38066	3.17425	2.99174	2.62202	4.2537	4.2075	3.07802	3.55506	2.82594	3.3064	2.96527	3.47613	3.39823	3.16903	4.21413	3.32169	2.58633	2.88168	2.57026	2.78063	2.62181	3.66382	2.97571	2.67082	2.70562	3.45773	4.65811	3.28183	2.58456	2.31982	3.18329	3.11796	2.57677	2.71895	2.88761	4.44027	2.66766	2.59682	3.06395	2.84047	4.15482	3.05843	3.20175	2.47947	2.75381
MAOA	4.29261	6.69354	7.64198	7.93664	7.20713	7.73525	7.7809	6.64479	6.87765	7.61079	7.93955	8.29844	7.12633	7.03703	7.62053	7.24137	7.30511	7.6836	6.38765	7.89233	6.731	7.10985	5.86051	6.60188	6.51864	6.8406	8.05568	6.53089	6.73262	5.9327	8.13248	7.29451	6.60643	7.25716	6.87083	7.23341	8.23848	7.455	6.15761	7.24593	6.13449	7.41549	7.17041	7.79004	6.37999	7.84716	7.34439	7.39007	6.05391
MAOB	7.60265	7.68812	7.86704	8.22497	7.8229	7.38401	8.29728	7.82734	7.271	8.55202	7.87243	8.52941	7.72579	7.43321	8.22364	7.76101	7.36257	7.74162	7.6141	7.48429	7.26815	7.41777	6.46096	7.94679	7.24221	7.61175	7.38862	7.31079	7.71806	7.23696	8.02212	7.76224	7.49387	7.25312	6.5233	7.73332	8.14491	7.40948	6.44444	7.69886	7.49639	7.48553	7.51511	7.81144	6.97086	7.1367	8.07639	8.28391	7.05882
MAPK1	5.21923	4.8209	4.53653	5.04889	4.73727	4.57135	5.54469	5.96919	5.30864	4.89808	5.28236	5.98952	3.67264	5.74538	4.81778	5.04801	5.47003	4.80336	4.96492	5.85723	4.64419	5.49413	5.53653	3.69308	4.4974	5.5727	5.06476	5.49833	5.05591	4.8996	5.56042	6.07753	4.988	5.08386	5.59329	4.61403	4.75579	5.42728	4.09528	4.8668	4.926	5.14395	5.96626	4.77054	4.97306	4.12182	5.37126	4.83715	5.40914
MAPK14	6.00228	5.97596	5.30864	6.27698	6.01734	6.51518	7.14569	5.99498	6.2021	5.59439	7.15799	6.58292	4.98692	7.34649	5.74782	6.88405	5.9186	6.36729	5.62906	6.28419	5.64308	6.90797	6.53518	5.52391	6.46506	6.00382	5.77423	6.52004	5.82015	6.62299	5.96291	6.6717	6.59845	6.82559	6.37549	5.77875	5.63386	7.10892	6.38912	5.76245	6.15927	5.90128	6.59344	6.30782	5.8847	6.84398	6.1877	6.05168	6.1732
MAPK3	4.90722	4.5721	5.16175	5.67688	5.19296	5.72623	5.72195	6.26566	5.14573	5.10111	5.32305	6.1799	5.56802	5.13882	5.44739	4.81892	5.2851	5.64434	4.6177	5.12267	5.23497	4.97523	6.34656	5.04431	6.06269	5.26806	5.04974	6.45514	6.0666	5.3632	5.01496	5.70287	6.14345	6.40559	4.61344	4.86766	5.31076	5.89438	4.80242	4.38086	5.33306	4.22059	5.88908	4.30199	5.87574	6.73029	5.30651	4.62541	5.77848
MMP1	2.20642	2.16004	2.45549	2.73835	2.26322	3.5953	2.69224	3.51959	4.67942	3.27185	2.24483	2.78428	2.38835	2.19983	2.424	2.16004	3.69276	3.70027	2.2078	2.96384	2.45865	2.6006	2.70763	3.15055	2.2068	2.1947	3.10024	2.39081	2.27598	3.72568	4.04227	2.50945	2.61534	2.62226	4.22025	2.46281	2.23022	2.37512	3.14081	2.42993	3.55351	2.79501	2.53437	2.42307	2.6761	2.5207	2.50519	2.67194	2.96621
MMP2	2.79798	3.10822	4.03239	3.10369	4.00435	6.04791	2.71664	5.696	3.4678	3.24986	4.07238	5.65324	2.62486	4.05412	5.80998	4.07454	5.13333	3.57671	3.53338	2.94314	4.92919	3.43163	2.58709	4.15815	3.99507	5.86585	3.61341	5.27769	6.02987	3.91264	3.16314	3.24594	3.28807	4.53362	3.98419	4.80862	3.32684	3.97744	3.22293	3.50111	5.90285	4.68339	2.9439	3.55258	7.43219	2.60939	4.67525	3.26747	3.48952
MMP9	3.73004	2.91608	4.09539	3.81346	5.31997	4.93828	3.53128	10.4776	5.58928	6.33568	4.27919	4.77036	4.1588	6.38608	6.1941	3.97015	6.48186	5.14577	5.61976	6.20315	4.99068	3.85525	7.66456	3.6736	3.85832	4.53323	4.14693	4.658	3.71375	5.98427	4.34761	3.26732	7.06549	6.02342	7.42656	5.48974	3.26588	4.24209	4.61221	3.41895	6.74787	4.56567	5.0276	3.1913	4.81496	5.36074	3.21339	4.30333	5.87512
MPO	2.83299	2.33972	8.06018	2.37796	2.33972	2.44738	2.55769	2.58074	2.60631	2.4268	2.33972	2.38532	2.46248	2.42057	2.48298	2.41047	2.47729	2.37865	2.41276	2.44267	2.45931	2.42858	2.49649	2.33972	2.70721	2.44486	2.49121	2.60586	2.40026	2.43508	2.50717	2.33972	2.40236	2.58418	2.41149	2.76803	2.33972	2.41692	2.44516	2.33972	2.78027	2.44114	2.40522	2.33972	3.1896	2.33972	2.37519	2.33972	2.33972
MYC	6.4562	5.12174	5.22853	4.67347	5.459	5.29816	5.91772	8.01843	6.39224	4.35886	6.98311	6.72982	3.19828	6.29899	6.70278	5.21997	7.42352	5.80177	5.19843	7.58756	5.52602	6.77904	7.2312	6.03068	6.207	6.72946	4.60176	6.51561	5.39318	7.26034	4.17404	6.63833	7.52859	6.5458	7.61603	6.49859	4.97843	4.669	6.80531	7.41692	7.02148	7.52351	4.0724	5.97117	6.45316	4.66482	5.27573	5.13768	6.42466
NCOA1	4.48894	3.69371	4.17448	4.72063	4.62948	4.26641	4.85851	4.48984	4.77538	4.46796	4.31532	5.01119	4.45781	3.925	4.24219	4.5707	3.60601	4.22272	4.16612	4.10297	4.01111	4.65721	4.19135	3.3229	4.10002	4.28595	4.40919	4.48094	4.51593	4.10008	4.66505	4.58597	4.22467	4.01967	4.40328	4.15696	4.1915	4.24096	3.90617	3.68562	4.42233	4.69585	4.65068	4.04351	4.70932	4.18955	4.49929	3.71738	4.12368
NCOA2	4.5553	3.53178	3.15141	3.43204	4.49672	2.53562	4.54118	3.86483	4.0173	3.73803	4.17715	3.75207	3.26422	5.96044	4.73678	4.31192	3.26491	5.71096	3.16602	3.42296	4.1624	4.23988	3.85648	2.92478	4.17532	3.64106	3.55539	4.4353	5.15915	4.50885	4.58113	5.51456	4.73709	5.14076	5.44468	3.7407	4.06359	4.547	2.67357	4.70628	4.86464	4.61878	4.9967	4.63105	3.51955	3.5673	3.94259	3.4013	3.32479
NOS3	3.45447	2.87987	3.65277	3.32515	4.73001	4.19571	3.19133	4.62113	2.94765	4.13302	3.60533	3.87152	3.18396	3.7846	4.33483	3.90666	4.07785	3.85558	3.42842	3.21875	3.70233	3.06671	2.72721	3.74692	3.4358	4.30435	3.36757	4.48644	4.87445	3.51537	3.78567	3.37702	3.10343	3.07864	3.42802	3.81753	3.57746	3.42328	2.58652	3.40114	3.79474	3.69565	3.17937	3.36141	5.49333	3.05907	4.03763	2.84233	3.38341
NR1I2	6.16582	6.43131	5.74483	7.6549	5.26393	3.58499	6.99704	4.57709	6.00346	6.5984	3.58499	3.6807	6.79596	3.73375	5.96637	7.65453	4.39082	5.66876	7.74357	3.60977	6.62322	3.58499	4.99876	6.96592	6.35294	4.76985	7.70766	4.65919	6.80599	4.85278	6.93753	6.36219	5.15772	4.45563	3.66927	6.58789	7.55517	7.7412	3.68397	6.55538	6.22494	5.93002	6.63296	8.79545	4.26493	7.36103	7.12064	6.79247	3.73451
NR3C1	6.37744	6.4518	6.0534	6.44651	7.10872	5.46488	7.19335	7.03693	5.89982	6.16042	6.5198	6.45494	5.68992	6.32254	6.33398	6.67851	5.633	6.80746	5.82429	6.23099	5.29528	6.40876	5.33393	6.06467	5.59555	6.33823	6.16146	5.90417	6.08316	6.22068	7.05523	7.11425	6.37445	5.68239	6.53519	6.09752	5.73015	7.06692	5.32724	6.12624	6.43842	6.41142	7.50647	6.73471	6.54425	6.12548	6.93969	6.91981	5.83966
NR3C2	3.18388	4.06498	4.32118	4.51722	3.8701	3.60022	5.28364	3.16364	3.84757	3.96921	4.08482	3.38852	4.2444	3.38483	3.89347	4.91126	3.13294	3.9342	3.68004	4.34763	2.9898	3.81331	3.47828	4.14436	3.60838	3.80341	4.62935	4.85252	3.70073	3.48151	4.9026	3.67938	3.49776	3.28337	3.3796	3.85283	4.14152	4.89476	2.88146	3.47804	4.8614	3.72488	4.71192	4.90226	4.20621	3.48858	3.74834	3.65355	3.18701
OPRD1	2.9474	2.58303	2.61668	2.62513	2.54419	2.57318	2.63253	2.5706	2.56253	2.59082	2.54419	2.60478	2.59369	2.73402	2.55714	2.71077	2.59971	2.68681	2.65991	2.74574	2.5924	2.7187	2.77637	2.62224	2.56976	2.59121	2.7045	2.55641	2.65599	2.74322	2.63408	2.58139	2.72385	2.98017	2.7762	2.6039	2.54419	2.58552	2.61464	2.5969	2.71648	2.54419	2.86097	2.68054	2.62208	2.57154	2.61931	2.58334	2.6923
PGR	2.15586	2.19549	2.10785	2.21789	2.09668	2.06802	2.14854	2.36063	2.07011	2.07929	2.08575	2.4328	2.06005	2.09564	2.98513	2.1723	2.07026	2.28413	2.08508	2.06005	2.14298	2.09269	2.06005	2.09235	2.18355	2.17671	2.09369	2.15221	2.19038	2.08113	2.80255	2.10074	2.06927	2.06005	2.07062	2.11238	2.06005	2.07143	2.06785	2.06005	2.32713	2.08992	2.35122	2.09382	2.79472	2.06757	2.11672	2.06005	2.07283
PIM1	5.43924	4.80326	5.3357	6.21454	4.37635	4.64254	6.59981	4.77365	4.61603	5.13452	7.83902	4.10188	5.77003	4.73639	5.04968	5.84833	5.48518	5.49239	4.8077	4.99424	4.60688	5.7908	6.11429	4.39467	5.82999	5.13448	6.56762	5.18564	4.6149	6.32783	4.65919	6.47623	5.93474	6.51781	5.41527	5.55649	5.5889	6.93877	4.54681	5.14283	5.90933	4.58706	5.3746	5.16925	4.49517	6.1666	5.32369	5.2722	4.91729
PLAT	3.47574	3.60876	4.84517	3.14564	3.67328	5.11749	3.78415	7.16758	3.77261	3.20958	3.70073	6.51986	3.19441	3.87399	5.50593	4.09529	4.73443	3.65202	4.03981	3.11224	4.4736	3.36203	3.31303	3.92542	4.34592	4.99202	3.8926	4.67901	5.91276	3.54151	3.39962	4.56679	3.29927	4.755	3.58242	4.37523	3.63754	4.29618	3.06475	3.07713	6.18122	4.07222	3.09506	5.54746	7.51879	3.05539	4.28071	3.12411	3.90324
PLAU	3.3864	2.87024	4.10669	3.52213	4.64699	4.49411	3.42483	4.98851	4.45379	4.38654	3.98112	5.07106	3.29316	4.28873	5.21408	5.06894	4.63577	4.27292	3.94158	3.58227	3.80021	3.43863	4.82289	4.68981	4.00918	4.88196	4.37122	4.46986	3.92253	4.03319	4.18978	3.30233	3.92972	3.71643	4.30314	4.6173	3.81904	3.51282	3.36476	4.10843	5.87856	3.95301	3.57949	3.58361	4.65657	3.39881	4.00759	3.67648	3.33299
PON1	6.98494	7.90072	7.64135	7.65134	6.82618	7.79085	7.07946	5.43797	7.64464	7.6868	6.69767	3.19153	6.03062	4.58215	4.07396	7.2073	6.17833	6.85375	8.54623	7.55887	7.00458	6.34676	4.773	8.33255	7.26194	5.98386	8.10626	5.62943	7.81109	3.98901	6.40581	4.88672	6.13615	3.34424	6.09589	7.34859	8.16221	7.48645	5.95775	7.84352	5.69595	7.40504	3.96947	8.16628	6.87656	6.94675	7.55998	3.77807	7.69957
POR	8.48795	8.63537	7.85261	8.06956	7.90124	7.68597	9.55208	7.67436	8.60741	7.80464	8.08624	6.98604	8.40876	7.94415	7.62995	8.30001	8.37458	8.89544	9.04845	8.46818	7.09452	7.4879	7.70982	9.62128	7.82665	9.0313	8.54399	7.1799	8.249	8.80239	9.06902	9.23388	8.26277	7.00057	7.56073	7.97633	9.13265	8.80491	7.01005	8.49358	6.83926	9.02235	7.65519	10.321	8.30834	8.66956	8.34182	9.46428	8.48112
PPARA	4.41682	4.79013	4.83176	4.4361	4.22605	3.62783	5.00889	3.76363	4.64135	4.44738	3.75769	3.46101	4.24914	5.26613	4.36958	5.52959	3.52739	6.22369	4.36492	4.88804	3.86943	4.27342	4.28087	3.55029	4.87699	3.92104	6.18119	4.11806	4.07777	3.55369	4.82801	4.79957	3.84579	4.6988	4.8643	4.66135	4.72301	5.31636	3.70316	4.79025	3.91442	5.15265	6.03332	5.21434	4.02349	4.03781	5.73075	3.85751	4.24432
PPARG	4.83643	3.09135	4.06362	3.26352	3.30764	3.96106	4.85017	3.30186	4.16006	3.76083	5.13049	3.23716	3.53143	6.24689	3.9097	3.85894	5.22783	5.15233	4.51182	5.61896	3.59968	5.43587	5.12901	4.44551	3.89946	4.09535	4.68382	5.0156	3.97549	5.29185	4.04524	5.25592	5.30167	4.57263	5.51076	3.97959	3.97462	4.86946	5.25254	3.90572	4.73163	4.1603	3.11309	3.42037	4.32299	4.90249	4.74315	3.26597	5.78021
PRKCA	4.67395	3.48086	3.25371	4.22307	4.24956	3.4354	4.88525	3.17833	4.06341	3.77569	3.68467	3.74456	3.5886	3.29188	3.30158	3.26623	3.30194	4.18097	3.25457	3.96717	3.35492	3.75461	4.19042	3.19503	3.06464	3.50322	3.3237	4.09991	3.77351	4.37476	3.95749	4.65504	4.10315	3.90344	3.70501	2.98511	3.55642	3.96536	3.64828	3.36132	4.30961	3.85575	4.97574	4.05021	3.0119	3.84217	3.89609	3.61146	3.65037
PTEN	6.57696	6.18405	6.19208	4.75391	7.18081	6.33372	7.03577	6.18243	6.13892	6.38608	6.85506	6.029	5.55885	6.85245	6.31856	7.19343	6.30839	7.00403	5.9567	6.29457	6.23771	6.99307	5.73265	6.74659	5.90107	6.66269	6.2496	6.18841	6.62256	6.28823	6.6854	7.41421	5.99708	6.67147	6.48587	5.92532	6.31527	6.76008	6.45706	6.14358	6.75696	6.70041	7.43921	6.28649	7.04494	6.37804	6.86994	6.5187	5.73361
PTGS1	3.63255	3.91139	3.38298	4.38561	3.70707	3.38543	3.18688	4.03226	6.30305	3.09731	2.91742	3.94058	2.87903	3.13437	3.73474	3.49476	3.62055	3.17536	3.38423	3.2108	3.40304	2.89732	4.62285	3.0471	3.11189	3.61611	3.1488	3.89787	3.12711	3.16777	2.955	2.98082	3.18289	3.59179	3.32875	3.83182	3.08609	2.84326	3.09296	3.41697	4.20183	3.16252	3.64899	3.0418	4.01524	3.31871	3.4063	3.20192	3.16476
PTGS2	2.35068	2.36648	2.52769	2.35488	2.42162	2.38032	2.46891	2.83607	3.49646	2.53189	2.51624	2.91754	2.29321	2.51538	3.09856	3.01939	2.45823	2.41722	2.44804	2.33521	2.52845	2.31139	2.85404	2.43935	2.65659	3.10153	2.4453	2.73637	2.43765	2.38934	2.55679	2.3309	2.46662	2.3271	2.58461	2.79155	2.40871	2.32467	2.37853	2.29321	5.85444	2.43516	2.29321	2.40855	2.79304	2.35514	2.60593	2.42938	2.34601
RELA	6.34936	6.06562	5.40089	6.72301	5.61399	6.19428	5.9604	6.92914	6.31158	5.52301	5.80969	6.82003	6.32114	6.77852	5.90168	6.24306	5.86846	6.61817	5.77734	6.81166	5.76054	6.16199	6.72772	6.00154	5.91693	6.67108	5.31987	6.44544	6.40146	6.33593	6.18607	6.06844	6.30094	6.08756	6.4688	6.00002	6.53323	6.63304	6.10095	6.19106	6.70617	6.19796	6.46957	6.26958	5.85904	5.97574	6.38302	5.86279	6.42403
SELE	2.68475	5.88036	4.7614	4.19306	2.78315	2.94601	2.81439	2.82203	3.16632	4.33244	2.82559	2.63236	2.60527	2.67037	3.6077	5.58971	3.7692	2.78651	2.96524	2.63908	4.29301	2.80038	2.62124	2.58255	4.94608	2.79206	2.71912	3.05692	2.91074	2.86199	2.83668	4.29297	3.07056	3.11693	2.78404	3.84709	3.92253	3.12651	2.98729	2.67177	4.34083	3.2714	3.0903	4.49597	3.40017	3.56521	3.33934	2.89802	2.59854
SLC22A5	3.80807	3.77151	3.64274	4.79834	4.24997	3.75613	4.57775	4.82766	4.3625	3.40489	4.22222	4.87579	3.60975	3.70856	4.1035	4.11924	3.49157	4.16888	4.06545	3.58941	3.8163	4.7394	4.07684	3.37717	3.89221	4.66568	3.69585	4.78336	3.98082	4.07367	3.69036	4.11268	4.35528	3.46084	3.46889	3.69303	3.87187	4.00347	3.84739	3.56937	4.3366	3.95657	4.61369	4.08901	4.03775	4.02422	3.84973	3.90438	3.71077
SLC2A4	4.79131	3.68532	4.54476	4.0619	3.67531	2.79179	4.3801	2.5677	3.06892	3.36528	2.92425	2.45209	3.29687	3.52528	3.24864	4.03454	3.31369	3.38895	3.97065	2.71026	2.7203	3.19042	3.54636	3.08566	4.17565	2.91645	3.20456	2.78727	3.15213	2.76577	3.44643	3.11437	3.671	4.37661	3.35211	2.65492	3.23788	3.04554	2.34445	2.31812	2.37322	2.79045	5.2456	3.59956	3.2462	3.05494	3.111	2.31772	2.78198
SLC6A2	2.43803	2.34562	2.37301	2.34562	2.34562	2.35247	2.40074	2.57745	2.36286	2.34562	2.34562	2.35138	2.35345	2.34562	2.58297	2.34562	2.36312	5.74316	2.36709	2.36517	2.91421	2.34562	2.34562	2.45256	2.38143	2.4401	2.34562	2.39095	2.39085	2.48845	2.34562	5.81774	2.44469	5.05654	2.34562	2.3513	2.34562	2.45787	2.34562	2.34562	2.34562	2.34562	2.34562	2.61839	2.36777	2.45683	2.34562	2.3518	2.37289
SLC6A3	2.53866	2.55552	2.55134	2.53866	2.53866	2.57602	2.55157	2.53866	2.61598	2.53866	3.12427	2.53866	2.55303	2.53866	2.62559	2.53866	2.58637	2.5477	2.53866	2.53866	2.63331	2.55932	2.57517	2.53866	2.53866	2.53866	2.53866	2.53866	2.63376	2.53866	2.53866	2.54945	2.53866	2.53866	2.53866	2.55944	2.53866	2.53866	2.53866	2.53866	2.58405	2.53866	2.55388	2.55206	3.09679	2.53866	2.53866	2.56127	2.56874
SLC6A4	6.67512	2.40591	2.45914	2.45451	2.39058	2.48098	2.61782	2.55343	2.41939	2.51752	2.40907	2.66766	2.39058	2.52503	2.39058	2.44999	2.39058	2.58211	2.42139	2.43408	2.39058	2.4281	3.03943	2.42154	2.47041	2.43501	2.39058	2.4855	2.39058	3.2443	2.46162	2.58133	2.76633	5.11088	2.6254	2.42832	2.41088	2.39058	2.39058	2.39058	2.47333	2.41207	2.4997	2.41489	2.43988	2.39058	2.44989	2.41118	2.4453
SLCO1B1	8.69447	7.31842	8.50704	8.18631	7.70228	7.51036	7.62665	5.26188	7.95671	7.27059	7.80606	3.77837	7.65496	8.94888	7.93128	8.27676	7.83681	8.59676	5.4875	7.19943	6.09665	6.30805	5.55904	8.12934	7.4729	7.38283	8.36929	6.40426	7.88744	7.48872	8.5385	7.99425	7.65434	8.90748	8.30982	8.46568	6.92464	8.60303	6.49057	7.3709	7.21608	8.96992	7.56978	7.98641	8.14286	7.2305	8.66463	7.67586	5.61578
SOD1	9.91153	10.8393	10.1643	10.1576	10.6567	10.0521	10.6411	10.4573	10.2997	10.3793	9.23743	9.79357	10.9692	9.02215	10.6834	10.5577	10.0161	10.9252	10.7564	10.9935	10.3311	9.62095	10.1451	10.9609	10.6405	9.77889	10.42	9.54723	10.5116	10.7784	10.648	10.8075	10.5719	11.2224	9.45433	10.8512	10.4347	10.1469	10.6133	10.867	9.31643	9.57301	9.84231	10.2829	10.1648	11.0839	10.8973	10.8235	9.31827
SP1	4.57419	4.37247	3.72855	4.63303	4.37208	3.91646	4.46829	4.83439	4.05528	3.99887	4.73485	4.85326	3.9501	5.0916	4.07339	4.47437	3.92829	4.27283	3.66349	4.46479	3.72963	4.78395	4.41227	3.23811	3.77969	4.51963	4.24901	5.15928	4.39883	4.51452	4.97386	4.7167	4.35146	4.24163	4.75257	3.94147	3.98015	4.09762	3.56912	3.90852	5.25992	4.43311	4.67056	4.10997	4.46809	4.08186	4.65415	3.91007	4.16556
SPP1	4.36204	2.87765	3.09605	3.09666	6.47587	3.3976	4.05187	11.1905	9.26389	3.99035	2.92251	9.42047	3.08488	6.2821	9.78701	3.74039	5.89507	9.03024	4.21632	8.66716	7.18493	6.51078	8.0339	3.16624	4.94048	6.72752	6.03913	9.5251	4.07549	7.53065	4.93395	8.92473	6.11382	8.31482	4.9639	10.2088	3.26829	3.72496	5.71627	9.10435	9.28253	5.97429	4.95799	2.93752	9.61531	6.96733	5.86917	4.19502	5.28373
SREBF1	6.4346	5.61359	4.81341	5.77933	6.10175	7.0609	5.6583	6.03228	7.4185	6.82341	6.80609	5.50901	6.60436	6.16688	6.65713	6.2074	7.8408	6.06409	5.47425	7.33862	6.63371	7.2011	6.8481	5.37232	5.7154	5.72189	7.51989	6.16463	6.57909	5.5964	6.76067	5.68859	5.71562	6.70787	6.5906	6.75274	6.42485	5.69825	5.54308	5.24317	6.51458	7.85148	7.08603	5.41556	5.57497	6.50138	5.83743	5.04671	5.70635
STAT1	7.91937	5.7735	6.31685	7.90919	8.2661	6.95557	6.43092	9.26986	7.48896	8.97716	7.29097	10.7148	7.03556	7.08777	7.73788	7.00287	7.06252	7.40963	6.65212	6.9887	6.95275	7.87948	8.15637	6.00768	6.7501	8.55735	6.8927	8.36506	7.47919	9.16319	6.91437	8.30356	8.45248	9.21518	7.73958	7.45305	5.96814	7.04285	6.64923	7.00076	7.66275	8.12984	7.08953	6.2474	6.74578	6.91992	7.59054	8.36396	7.62379
SULT1E1	6.91506	3.69632	6.11632	5.84748	3.45992	2.99915	5.73471	3.50106	4.00505	5.02512	5.39124	2.99915	4.49583	8.64017	3.46468	4.41883	6.87476	3.6189	4.26932	3.0369	3.18838	3.60412	4.51516	3.84212	3.73466	3.07542	6.27064	3.66116	3.32402	8.56774	5.78456	3.5515	5.15078	4.67897	8.30263	3.74175	3.03428	4.24763	4.65885	5.03452	4.30597	3.97899	4.13131	6.60549	2.99915	3.37079	4.29772	3.86176	4.36914
TEP1	3.88955	3.81198	3.79606	4.19803	3.98432	3.28045	3.68183	4.36836	4.31	4.26289	3.46985	4.98312	3.6644	3.54298	4.02873	4.15463	3.68091	3.80334	3.77861	3.48467	3.97229	3.57344	4.16924	3.31999	3.73596	4.16615	4.17204	5.37908	4.63127	3.82185	4.17434	3.9224	3.74564	3.58007	4.19044	3.93796	3.42734	3.42238	3.33781	3.69477	5.32858	3.68961	4.04868	3.96717	4.26697	3.29054	4.06398	4.19033	4.42045
TGFB1	4.92818	3.94888	4.19179	4.60668	5.42137	6.99667	4.27798	5.54488	6.07317	4.65363	4.88955	6.54971	3.70303	5.08201	5.08445	4.48521	4.39855	4.3736	3.81716	4.274	5.01248	4.52631	6.16677	3.83972	4.23716	5.18664	3.90899	6.12824	5.15607	4.54049	4.72221	4.43937	4.69727	4.35605	5.68506	4.37829	4.27172	4.37896	3.37111	4.29775	5.51626	4.74785	4.34492	4.45286	5.20305	3.62142	4.88831	4.19377	5.99988
TNF	2.92691	2.82555	2.85786	3.02198	2.85623	2.75936	3.00005	3.20216	2.82171	2.98725	2.83889	3.17183	2.75936	3.03721	3.22842	3.21968	3.16111	2.89791	2.82598	3.06708	3.53768	2.75936	3.47558	2.82631	2.92823	3.31574	2.75936	3.2374	2.81467	3.29228	2.91021	3.17889	3.72137	3.17152	3.19975	3.75166	2.88853	2.89741	2.75936	3.16712	4.72578	2.98131	3.03995	2.86329	2.86508	2.75936	2.88598	2.89035	2.91375
TNFSF10	7.12847	7.38009	6.53543	7.66521	5.98296	7.294	5.53142	8.38128	6.22512	8.33039	8.66169	6.60909	6.8484	5.46701	7.23916	7.5724	5.71367	6.8346	6.82637	7.64626	6.93608	6.46509	7.18334	7.1755	6.3947	7.13418	8.40929	6.57127	6.57518	7.17938	8.71371	6.20579	7.15357	7.11328	7.51471	7.22664	5.05655	7.31361	7.23589	7.29042	7.90893	7.47442	8.69577	6.7954	6.54254	7.12937	7.93968	7.05652	5.01091
TP53	4.30747	3.36383	3.85397	4.48038	4.88492	3.98286	3.63444	5.54672	2.77555	3.76609	5.29073	5.8138	4.01067	5.59262	4.33896	3.53597	4.59879	2.82224	2.76927	4.65284	4.46573	5.25591	4.93216	3.71638	4.34391	4.76392	2.98452	5.01415	5.02262	3.08309	3.57935	3.00661	4.87931	4.0723	3.75959	4.06536	4.33219	2.71227	4.06366	2.8278	4.85761	4.67118	2.72227	4.17454	4.80817	4.48968	2.96371	2.9009	2.62616
VCAM1	5.74762	4.54761	5.79429	4.97428	6.2713	5.47955	4.20514	5.71436	5.32229	7.28	9.48354	5.36088	4.41435	7.23378	6.78095	5.93496	7.47718	5.27712	4.61935	8.25418	7.40777	4.44595	8.22405	5.34531	5.66246	5.62841	5.97188	6.58008	6.66025	6.48344	5.55907	5.54681	6.49171	7.47554	7.48932	5.61908	4.41265	4.92614	7.82986	8.68349	7.79515	9.29264	4.478	5.20285	7.86171	7.03064	6.78337	6.01524	4.18345
VEGFA	7.07195	7.0432	7.25705	7.25744	8.0511	6.72574	8.38509	8.94388	8.8514	7.13476	8.70342	8.34453	7.53122	7.95215	6.89041	8.35986	6.94896	8.86752	6.85008	7.38965	6.80512	8.29217	8.26265	6.89502	7.47603	8.30793	8.06222	8.71754	7.49393	6.77013	8.44317	7.42503	7.64613	7.55691	7.18965	7.59245	7.37939	7.7524	6.23272	6.67007	8.44032	7.20965	8.29202	7.68453	6.2392	7.59097	7.19401	7.46718	7.6449
XDH	3.34756	6.86282	7.05244	6.48591	6.44709	5.08499	5.74502	3.93917	4.51118	7.0834	4.24502	5.53671	6.69066	4.30988	5.48864	6.72256	3.78152	5.5866	6.63473	5.34944	5.18406	4.00036	4.92837	6.09943	5.51382	5.65288	6.61872	5.01042	4.63029	3.30792	6.84466	5.21045	4.98434	3.22966	4.43121	5.63682	4.34143	6.19409	4.00483	5.71378	5.00388	5.59084	6.08178	6.23265	4.06954	5.9185	6.83469	6.0507	3.68014
[truncated: 1,738 more columns]
