# Supplementary material for: Systematic analysis of the role and significance of target genes of active ingredients of traditional Chinese medicine injections in the progression and immune microenvironment of hepatocellular carcinoma
Source: Front Pharmacol. 2023 Jan 6;13:1095965. doi: 10.3389/fphar.2022.1095965 (PMC9852871; doi:10.3389/fphar.2022.1095965)
Supplement: Supplementary file 2 [file Table2.XLS]

## Sheet: drug_target
gene_name	Drug	Mol	Class
ABCA1	ginseng	stigmasterol	TCM
ABCA1	marsdenia tenacissima	stigmasterol	HCM
ABCA1	semen coicis	stigmasterol	HCM
ABCA1	caulis sinomenii	stigmasterol	PRCM
ABCA1	aconiti radix	stigmasterol	PRCM
ABCA1	ginseng	arachidonate	TCM
ABCB1	celandine	morphine	PRCM
ABCB1	venenum bufonis	morphine	HCM
ABCB1	celandine	colchicine	PRCM
ABCB1	ginseng	resveratrol	TCM
ABCB1	astragalus mongholicus	capsaicin	TCM
ABCB1	venenum bufonis	tryptanthrin	HCM
ABCB1	caulis sinomenii	evodiamine	PRCM
ABCG2	sarcandra glabra	quercetin	HCM
ABCG2	ginseng	(-)epicatechin	TCM
ABCG2	ginseng	resveratrol	TCM
ABCG2	acanthopanax root	quercetin	TCM
ABCG2	celandine	berberine	PRCM
ABCG2	astragalus mongholicus	quercetin	TCM
ACHE	red ginseng	spathulenol	TCM
ACHE	semen coicis	stearic acid	HCM
ACHE	celandine	Chelerythrine	PRCM
ACHE	astragalus mongholicus	hederagenin	TCM
ACHE	celandine	sanguinarine	PRCM
ACHE	ginseng	alexandrin	TCM
ACHE	ginseng	beta-sitosterol	TCM
ACHE	semen coicis	Gaidic acid	HCM
ACHE	caulis sinomenii	Sinoacutine	PRCM
ACHE	celandine	oxychleidonine	PRCM
ACHE	celandine	Dihydrochelerythrine	PRCM
ACHE	celandine	codeine	PRCM
ACHE	ginseng	Fumarine	TCM
ACHE	red ginseng	β-cedrene	TCM
ACHE	celandine	columbamine	PRCM
ACHE	celandine	chelamidine	PRCM
ACHE	semen coicis	Methyl oleate	HCM
ACHE	celandine	chelamine	PRCM
ACHE	sarcandra glabra	lupeol	HCM
ACHE	ginseng	Malvic acid	TCM
ACHE	astragalus mongholicus	lupeol	TCM
ACHE	celandine	berberine	PRCM
ACHE	ginseng	Deoxygomisin A	TCM
ACHE	red ginseng	zoomaric acid	TCM
ACHE	ginseng	Methyl margarate	TCM
ACHE	aconiti radix	Daturic acid	PRCM
ACHE	celandine	rhoeadine	PRCM
ACHE	marsdenia tenacissima	palmitic acid	HCM
ACHE	semen coicis	2-Monoolein	HCM
ACHE	aconiti radix	7-Methoxy-2-methyl isoflavone	PRCM
ACHE	astragalus mongholicus	beta-sitosterol	TCM
ACHE	aconiti radix	Ethylpalmitate	PRCM
ACHE	sarcandra glabra	palmitic acid	HCM
ACHE	caulis sinomenii	evodiamine	PRCM
ACHE	aconiti radix	stearic acid	PRCM
ACHE	astragalus mongholicus	formononetin	TCM
ACHE	astragalus mongholicus	quercetin	TCM
ACHE	caulis sinomenii	sinomenine	PRCM
ACHE	sarcandra glabra	beta-sitosterol	HCM
ACHE	marsdenia tenacissima	stearic acid	HCM
ACHE	celandine	stylopine	PRCM
ACHE	ginseng	9-HEXADECENOIC ACID	TCM
ACHE	semen coicis	oleic acid	HCM
ACHE	ginseng	alloaromadedrene	TCM
ACHE	celandine	menisperine	PRCM
ACHE	semen coicis	stigmasterol	HCM
ACHE	aconiti radix	1-[(5R,8R,9S,10S,12R,13S,14S,17S)-12-hydroxy-10,13-dimethyl-2,3,4,5,6,7,8,9,11,12,14,15,16,17-tetradecahydro-1H-cyclopenta[a]phenanthren-17-yl]ethanone	PRCM
ACHE	aconiti radix	2,6,10,14-tetramethylhexadecane	PRCM
ACHE	aconiti radix	Codonopsine	PRCM
ACHE	sarcandra glabra	atractylenolide iii	HCM
ACHE	mylabris	palmitic acid	HCM
ACHE	sarcandra glabra	quercetin	HCM
ACHE	radix aconiti agrestis	palmitic acid	PRCM
ACHE	astragalus mongholicus	linolenic acid	TCM
ACHE	caulis sinomenii	beta-sitosterol	PRCM
ACHE	red ginseng	CLOVENE	TCM
ACHE	mylabris	oleic acid	HCM
ACHE	celandine	Oxysanguinarine	PRCM
ACHE	aconiti radix	methyl palmitate	PRCM
ACHE	celandine	(S)-Canadine	PRCM
ACHE	mylabris	EIC	HCM
ACHE	astragalus mongholicus	alexandrin	TCM
ACHE	ginseng	13-Tetradecenyl acetate	TCM
ACHE	aconiti radix	stigmasterol	PRCM
ACHE	acanthopanax root	quercetin	TCM
ACHE	aconiti radix	atractylenolideII	PRCM
ACHE	red ginseng	globulol	TCM
ACHE	ginseng	methyl linoleate	TCM
ACHE	acanthopanax root	stearic acid	TCM
ACHE	acanthopanax root	sesamin	TCM
ACHE	red ginseng	alloaromadedrene	TCM
ACHE	celandine	Luteanin	PRCM
ACHE	astragalus mongholicus	palmitic acid	TCM
ACHE	red ginseng	Daturic acid	TCM
ACHE	sarcandra glabra	Anhydroicaritin	HCM
ACHE	celandine	Dihydrosanguinarine	PRCM
ACHE	aconiti radix	delta4,16-Androstadien-3-one	PRCM
ACHE	sarcandra glabra	CHLORANTHALACTONE A	HCM
ACHE	ginseng	β-selinene	TCM
ACHE	mylabris	octadec-7-enoic acid	HCM
ACHE	caulis sinomenii	tetrahydropalmatine	PRCM
ACHE	ginseng	stigmasterol	TCM
ACHE	ginseng	Vulgarin	TCM
ACHE	ginseng	alpha-santalol	TCM
ACHE	astragalus mongholicus	EIC	TCM
ACHE	sarcandra glabra	atractylenolideII	HCM
ACHE	semen coicis	linolenic acid	HCM
ACHE	caulis sinomenii	Stepholidine	PRCM
ACHE	ginseng	alpha-Selinene	TCM
ACHE	celandine	(S)-Stylopine	PRCM
ACHE	ginseng	palmitic acid	TCM
ACHE	ginseng	β-patchoulene	TCM
ACHE	ginseng	kaempferol	TCM
ACHE	celandine	corysamine	PRCM
ACHE	ginseng	Girinimbin	TCM
ACHE	ginseng	β-panasinsene	TCM
ACHE	celandine	worenine	PRCM
ACHE	semen coicis	Mandenol	HCM
ACHE	astragalus mongholicus	3,9-di-O-methylnissolin	TCM
ACHE	aconiti radix	atractylenolide iii	PRCM
ACHE	semen coicis	Sitosterol alpha1	HCM
ACHE	ginseng	patchouli alcohol	TCM
ACHE	celandine	Fumarine	PRCM
ACHE	celandine	Papaverrubine B	PRCM
ACHE	caulis sinomenii	syringaresinol	PRCM
ACHE	celandine	coptisine	PRCM
ACHE	red ginseng	HEXACOSANE	TCM
ACHE	celandine	Cryptopin	PRCM
ACHE	venenum bufonis	beta-sitosterol	HCM
ACHE	red ginseng	α-santalene	TCM
ACHE	celandine	methoxychelidonine	PRCM
ACHE	ginseng	Hepanal	TCM
ACHE	celandine	(S)-Scoulerine	PRCM
ACHE	sarcandra glabra	Istanbulin-A	HCM
ACHE	sarcandra glabra	Docosanoate	HCM
ACHE	red ginseng	Agidol 7	TCM
ACHE	celandine	toddaline	PRCM
ACHE	radix aconiti agrestis	Daturic acid	PRCM
ACHE	ginseng	α-Panasinsene	TCM
ACHE	ginseng	alloaromadendrene	TCM
ACHE	semen coicis	palmitic acid	HCM
ACHE	aconiti radix	Coelogin	PRCM
ACHE	caulis sinomenii	kaempferol	PRCM
ACHE	ginseng	β-maaliene	TCM
ACHE	marsdenia tenacissima	beta-sitosterol	HCM
ACHE	venenum bufonis	Suberogorgin	HCM
ACHE	caulis sinomenii	crocetin	PRCM
ACHE	red ginseng	()-Aromadendrene	TCM
ACHE	ginseng	(1R,4E,7E,11R)-1,5,9,9-tetramethyl-12-oxabicyclo[9.1.0]dodeca-4,7-diene	TCM
ACHE	ginseng	Linoleic	TCM
ACHE	caulis sinomenii	rutaecarpine	PRCM
ACHE	acanthopanax root	beta-sitosterol	TCM
ACHE	mylabris	stearic acid	HCM
ACHE	ginseng	methyl palmitate	TCM
ACHE	semen coicis	methyl linoleate	HCM
ACHE	celandine	chelidonine	PRCM
ACHE	red ginseng	palmitic acid	TCM
ACHE	venenum bufonis	tryptanthrin	HCM
ACHE	celandine	Fagarine I	PRCM
ACHE	ginseng	(+)-Maalioxide	TCM
ACHE	red ginseng	Arachic acid	TCM
ACHE	red ginseng	beta-sitosterol	TCM
ACHE	radix aconiti agrestis	methyl linoleate	PRCM
ACHE	semen coicis	EIC	HCM
ACHE	semen coicis	beta-sitosterol	HCM
ACHE	ginseng	Frutinone A	TCM
ACHE	ginseng	Ginsenoyne D	TCM
ACHE	ginseng	arachidonate	TCM
ACHE	caulis sinomenii	stepharine	PRCM
ACHE	ginseng	DBP	TCM
ACHE	ginseng	Methyl palmitelaidate	TCM
ACHE	astragalus mongholicus	isorhamnetin	TCM
ACHE	celandine	papaverine	PRCM
ACHE	celandine	(+/-)-Homochelidonine	PRCM
ACHE	marsdenia tenacissima	stigmasterol	HCM
ACHE	astragalus mongholicus	Lariciresinol	TCM
ACHE	aconiti radix	3-beta-Hydroxymethyllenetanshiquinone	PRCM
ACHE	caulis sinomenii	magnoflorine	PRCM
ACHE	astragalus mongholicus	(6aR,11aR)-9,10-dimethoxy-6a,11a-dihydro-6H-benzofurano[3,2-c]chromen-3-ol	TCM
ACHE	semen coicis	Ethylpalmitate	HCM
ACHE	astragalus mongholicus	kaempferol	TCM
ACHE	ginseng	Gomisin B	TCM
ACHE	red ginseng	58924_FLUKA	TCM
ACHE	radix aconiti agrestis	Izoteolin	PRCM
ACHE	ginseng	calarene	TCM
ACHE	aconiti radix	Frutinone A	PRCM
ACHE	astragalus mongholicus	(+)-Syringaresinol	TCM
ACHE	astragalus mongholicus	Docosanoate	TCM
ACHE	caulis sinomenii	stigmasterol	PRCM
ACHE	aconiti radix	palmitic acid	PRCM
ACHE	ginseng	cis-Widdrol alpha-epoxide	TCM
ACHE	red ginseng	cedrol	TCM
ADRA1A	caulis sinomenii	Stepholidine	PRCM
ADRA1A	aconiti radix	3-beta-Hydroxymethyllenetanshiquinone	PRCM
ADRA1A	celandine	morphine	PRCM
ADRA1A	radix aconiti agrestis	Izoteolin	PRCM
ADRA1A	sarcandra glabra	ZINC00391893	HCM
ADRA1A	caulis sinomenii	stepharine	PRCM
ADRA1A	celandine	codeine	PRCM
ADRA1A	caulis sinomenii	crocetin	PRCM
ADRA1A	ginseng	DBP	TCM
ADRA1A	venenum bufonis	morphine	HCM
ADRA1A	celandine	(S)-Scoulerine	PRCM
ADRA1A	astragalus mongholicus	7-O-methylisomucronulatol	TCM
ADRA1A	celandine	(S)-Canadine	PRCM
ADRA1B	caulis sinomenii	sinomenine	PRCM
ADRA1B	celandine	papaverine	PRCM
ADRA1B	aconiti radix	Encecalin	PRCM
ADRA1B	caulis sinomenii	stepharine	PRCM
ADRA1B	celandine	Luteanin	PRCM
ADRA1B	celandine	menisperine	PRCM
ADRA1B	caulis sinomenii	magnoflorine	PRCM
ADRA1B	mylabris	oleic acid	HCM
ADRA1B	celandine	Papaverrubine B	PRCM
ADRA1B	caulis sinomenii	crocetin	PRCM
ADRA1B	red ginseng	β-cedrene	TCM
ADRA1B	ginseng	β-selinene	TCM
ADRA1B	caulis sinomenii	16-epi-Isositsirikine	PRCM
ADRA1B	caulis sinomenii	beta-sitosterol	PRCM
ADRA1B	ginseng	beta-sitosterol	TCM
ADRA1B	marsdenia tenacissima	stigmasterol	HCM
ADRA1B	astragalus mongholicus	beta-sitosterol	TCM
ADRA1B	celandine	(S)-Stylopine	PRCM
ADRA1B	astragalus mongholicus	kaempferol	TCM
ADRA1B	sarcandra glabra	Sitogluside	HCM
ADRA1B	sarcandra glabra	beta-sitosterol	HCM
ADRA1B	aconiti radix	7-Methoxy-2-methyl isoflavone	PRCM
ADRA1B	celandine	Fagarine I	PRCM
ADRA1B	ginseng	Fumarine	TCM
ADRA1B	semen coicis	beta-sitosterol	HCM
ADRA1B	ginseng	Inermin	TCM
ADRA1B	marsdenia tenacissima	beta-sitosterol	HCM
ADRA1B	red ginseng	beta-sitosterol	TCM
ADRA1B	astragalus mongholicus	Mucronulatol	TCM
ADRA1B	ginseng	kaempferol	TCM
ADRA1B	celandine	(S)-Scoulerine	PRCM
ADRA1B	celandine	chelidonine	PRCM
ADRA1B	celandine	codeine	PRCM
ADRA1B	ginseng	patchouli alcohol	TCM
ADRA1B	celandine	Fumarine	PRCM
ADRA1B	semen coicis	stigmasterol	HCM
ADRA1B	ginseng	alpha-Selinene	TCM
ADRA1B	semen coicis	oleic acid	HCM
ADRA1B	astragalus mongholicus	Lariciresinol	TCM
ADRA1B	radix aconiti agrestis	Izoteolin	PRCM
ADRA1B	caulis sinomenii	Sinoacutine	PRCM
ADRA1B	aconiti radix	Furanodiene	PRCM
ADRA1B	acanthopanax root	beta-sitosterol	TCM
ADRA1B	caulis sinomenii	tetrahydropalmatine	PRCM
ADRA1B	aconiti radix	stigmasterol	PRCM
ADRA1B	celandine	Cryptopin	PRCM
ADRA1B	venenum bufonis	tryptanthrin	HCM
ADRA1B	sarcandra glabra	Anhydroicaritin	HCM
ADRA1B	ginseng	(1R,4E,7E,11R)-1,5,9,9-tetramethyl-12-oxabicyclo[9.1.0]dodeca-4,7-diene	TCM
ADRA1B	semen coicis	Omaine	HCM
ADRA1B	aconiti radix	Codonopsine	PRCM
ADRA1B	celandine	(S)-Canadine	PRCM
ADRA1B	venenum bufonis	beta-sitosterol	HCM
ADRA1B	astragalus mongholicus	3,9-di-O-methylnissolin	TCM
ADRA1B	sarcandra glabra	ZINC00391893	HCM
ADRA1B	celandine	stylopine	PRCM
ADRA1B	caulis sinomenii	Stepholidine	PRCM
ADRA1B	celandine	(+/-)-Homochelidonine	PRCM
ADRA1B	caulis sinomenii	stigmasterol	PRCM
ADRA1B	ginseng	stigmasterol	TCM
ADRA1B	caulis sinomenii	kaempferol	PRCM
ADRA1B	astragalus mongholicus	hederagenin	TCM
ADRA1B	astragalus mongholicus	7-O-methylisomucronulatol	TCM
ADRA1B	astragalus mongholicus	(6aR,11aR)-9,10-dimethoxy-6a,11a-dihydro-6H-benzofurano[3,2-c]chromen-3-ol	TCM
ADRA1B	celandine	rhoeadine	PRCM
ADRA1B	red ginseng	DNOP	TCM
ADRB2	ginseng	Fumarine	TCM
ADRB2	celandine	codeine	PRCM
ADRB2	astragalus mongholicus	beta-sitosterol	TCM
ADRB2	semen coicis	oleic acid	HCM
ADRB2	astragalus mongholicus	formononetin	TCM
ADRB2	celandine	Fagarine I	PRCM
ADRB2	celandine	Cryptopin	PRCM
ADRB2	caulis sinomenii	Stepholidine	PRCM
ADRB2	ginseng	suchilactone	TCM
ADRB2	marsdenia tenacissima	beta-sitosterol	HCM
ADRB2	caulis sinomenii	evodiamine	PRCM
ADRB2	astragalus mongholicus	(Z)-1-(2,4-dihydroxyphenyl)-3-(4-hydroxyphenyl)prop-2-en-1-one	TCM
ADRB2	astragalus mongholicus	Lariciresinol	TCM
ADRB2	sarcandra glabra	Anhydroicaritin	HCM
ADRB2	ginseng	Frutinone A	TCM
ADRB2	aconiti radix	stigmasterol	PRCM
ADRB2	celandine	chelidonine	PRCM
ADRB2	caulis sinomenii	magnoflorine	PRCM
ADRB2	red ginseng	beta-sitosterol	TCM
ADRB2	celandine	stylopine	PRCM
ADRB2	celandine	Fumarine	PRCM
ADRB2	ginseng	Aposiopolamine	TCM
ADRB2	radix aconiti agrestis	Izoteolin	PRCM
ADRB2	ginseng	adenosine	TCM
ADRB2	astragalus mongholicus	3,9-di-O-methylnissolin	TCM
ADRB2	ginseng	DBP	TCM
ADRB2	acanthopanax root	beta-sitosterol	TCM
ADRB2	venenum bufonis	tryptanthrin	HCM
ADRB2	ginseng	Girinimbin	TCM
ADRB2	caulis sinomenii	stepharine	PRCM
ADRB2	celandine	morphine	PRCM
ADRB2	caulis sinomenii	beta-sitosterol	PRCM
ADRB2	venenum bufonis	beta-sitosterol	HCM
ADRB2	celandine	(S)-Stylopine	PRCM
ADRB2	ginseng	beta-sitosterol	TCM
ADRB2	caulis sinomenii	tetrahydropalmatine	PRCM
ADRB2	semen coicis	stigmasterol	HCM
ADRB2	ginseng	Inermin	TCM
ADRB2	aconiti radix	Frutinone A	PRCM
ADRB2	caulis sinomenii	sinomenine	PRCM
ADRB2	astragalus mongholicus	quercetin	TCM
ADRB2	aconiti radix	Codonopsine	PRCM
ADRB2	red ginseng	Tetracosane	TCM
ADRB2	sarcandra glabra	ZINC00391893	HCM
ADRB2	aconiti radix	7-Methoxy-2-methyl isoflavone	PRCM
ADRB2	ginseng	stigmasterol	TCM
ADRB2	marsdenia tenacissima	stigmasterol	HCM
ADRB2	celandine	Papaverrubine B	PRCM
ADRB2	astragalus mongholicus	(6aR,11aR)-9,10-dimethoxy-6a,11a-dihydro-6H-benzofurano[3,2-c]chromen-3-ol	TCM
ADRB2	aconiti radix	3-beta-Hydroxymethyllenetanshiquinone	PRCM
ADRB2	ginseng	Diop	TCM
ADRB2	sarcandra glabra	quercetin	HCM
ADRB2	acanthopanax root	quercetin	TCM
ADRB2	ginseng	Linoleic	TCM
ADRB2	celandine	Flavonol	PRCM
ADRB2	semen coicis	Omaine	HCM
ADRB2	red ginseng	DNOP	TCM
ADRB2	celandine	(S)-Canadine	PRCM
ADRB2	celandine	papaverine	PRCM
ADRB2	mylabris	oleic acid	HCM
ADRB2	aconiti radix	Encecalin	PRCM
ADRB2	caulis sinomenii	16-epi-Isositsirikine	PRCM
ADRB2	sarcandra glabra	Sitogluside	HCM
ADRB2	sarcandra glabra	beta-sitosterol	HCM
ADRB2	celandine	Luteanin	PRCM
ADRB2	celandine	(S)-Scoulerine	PRCM
ADRB2	astragalus mongholicus	calycosin	TCM
ADRB2	celandine	berberine	PRCM
ADRB2	venenum bufonis	morphine	HCM
ADRB2	celandine	menisperine	PRCM
ADRB2	astragalus mongholicus	daidzein	TCM
ADRB2	astragalus mongholicus	7-O-methylisomucronulatol	TCM
ADRB2	celandine	(+/-)-Homochelidonine	PRCM
ADRB2	aconiti radix	Furanodiene	PRCM
ADRB2	celandine	columbamine	PRCM
ADRB2	caulis sinomenii	stigmasterol	PRCM
ADRB2	semen coicis	beta-sitosterol	HCM
AHR	ginseng	resveratrol	TCM
AHR	astragalus mongholicus	quercetin	TCM
AHR	celandine	berberine	PRCM
AHR	astragalus mongholicus	daidzein	TCM
AHR	acanthopanax root	quercetin	TCM
AHR	caulis sinomenii	kaempferol	PRCM
AHR	ginseng	kaempferol	TCM
AHR	sarcandra glabra	quercetin	HCM
AHR	celandine	colchicine	PRCM
AHR	astragalus mongholicus	kaempferol	TCM
AKR1B1	astragalus mongholicus	quercetin	TCM
AKR1B1	celandine	toddaline	PRCM
AKR1B1	astragalus mongholicus	isorhamnetin	TCM
AKR1B1	celandine	Chelerythrine	PRCM
AKR1B1	astragalus mongholicus	(Z)-1-(2,4-dihydroxyphenyl)-3-(4-hydroxyphenyl)prop-2-en-1-one	TCM
AKR1B1	sarcandra glabra	quercetin	HCM
AKR1B1	aconiti radix	stigmasterol	PRCM
AKR1B1	semen coicis	stigmasterol	HCM
AKR1B1	ginseng	stigmasterol	TCM
AKR1B1	acanthopanax root	quercetin	TCM
AKR1B1	marsdenia tenacissima	stigmasterol	HCM
AKR1B1	caulis sinomenii	stigmasterol	PRCM
AKR1B1	ginseng	taxifolin	TCM
AKR1B1	astragalus mongholicus	rhamnocitrin	TCM
AKT1	caulis sinomenii	kaempferol	PRCM
AKT1	astragalus mongholicus	beta-carotene	TCM
AKT1	caulis sinomenii	evodiamine	PRCM
AKT1	ginseng	resveratrol	TCM
AKT1	astragalus mongholicus	capsaicin	TCM
AKT1	sarcandra glabra	quercetin	HCM
AKT1	ginseng	kaempferol	TCM
AKT1	acanthopanax root	quercetin	TCM
AKT1	astragalus mongholicus	quercetin	TCM
AKT1	ginseng	(-)epicatechin	TCM
AKT1	astragalus mongholicus	kaempferol	TCM
ALOX5	ginseng	arachidonate	TCM
ALOX5	astragalus mongholicus	capsaicin	TCM
ALOX5	astragalus mongholicus	kaempferol	TCM
ALOX5	ginseng	kaempferol	TCM
ALOX5	venenum bufonis	tryptanthrin	HCM
ALOX5	astragalus mongholicus	quercetin	TCM
ALOX5	caulis sinomenii	kaempferol	PRCM
ALOX5	sarcandra glabra	quercetin	HCM
ALOX5	acanthopanax root	quercetin	TCM
AR	astragalus mongholicus	7-O-methylisomucronulatol	TCM
AR	sarcandra glabra	lupeol	HCM
AR	celandine	rhoeadine	PRCM
AR	aconiti radix	stearic acid	PRCM
AR	red ginseng	notoginsenoside R2_qt	TCM
AR	celandine	Cryptogenin	PRCM
AR	red ginseng	spathulenol	TCM
AR	ginseng	resveratrol	TCM
AR	ginseng	20(s)-protopanaxadiol	TCM
AR	astragalus mongholicus	(6aR,11aR)-9,10-dimethoxy-6a,11a-dihydro-6H-benzofurano[3,2-c]chromen-3-ol	TCM
AR	semen coicis	stearic acid	HCM
AR	caulis sinomenii	Bianfugenine	PRCM
AR	celandine	Fagarine I	PRCM
AR	ginseng	(-)epicatechin	TCM
AR	ginseng	DBP	TCM
AR	astragalus mongholicus	Lariciresinol	TCM
AR	ginseng	Girinimbin	TCM
AR	astragalus mongholicus	rhamnocitrin	TCM
AR	celandine	(S)-Stylopine	PRCM
AR	ginseng	suchilactone	TCM
AR	ginseng	adenosine	TCM
AR	aconiti radix	7-Methoxy-2-methyl isoflavone	PRCM
AR	red ginseng	β-cedrene	TCM
AR	celandine	worenine	PRCM
AR	aconiti radix	5alpha-Stigmastan-3,6-dione	PRCM
AR	marsdenia tenacissima	beta-sitosterol	HCM
AR	ginseng	Malonylginsenoside Rd_qt	TCM
AR	celandine	Cryptopin	PRCM
AR	ginseng	Gypnoside V_qt	TCM
AR	ginseng	16-Oxoseratenediol	TCM
AR	celandine	corysamine	PRCM
AR	aconiti radix	3-beta-Hydroxymethyllenetanshiquinone	PRCM
AR	caulis sinomenii	stigmasterol	PRCM
AR	semen coicis	friedelin	HCM
AR	venenum bufonis	tryptanthrin	HCM
AR	celandine	(S)-Canadine	PRCM
AR	venenum bufonis	Telocinobufagin	HCM
AR	ginseng	Nepetin	TCM
AR	semen coicis	isoarborinol	HCM
AR	marsdenia tenacissima	stearic acid	HCM
AR	celandine	codeine	PRCM
AR	ginseng	Malvic acid	TCM
AR	celandine	Fumarine	PRCM
AR	celandine	menisperine	PRCM
AR	ginseng	ginsenoside La_qt	TCM
AR	caulis sinomenii	Sinoacutine	PRCM
AR	astragalus mongholicus	calycosin	TCM
AR	sarcandra glabra	sitosterol	HCM
AR	red ginseng	(3S,5R,8R,9R,10R,12R,13R,14R,17S)-17-[(2S)-2-hydroxy-6-methylhept-5-en-2-yl]-4,4,8,10,14-pentamethyl-2,3,5,6,7,9,11,12,13,15,16,17-dodecahydro-1H-cyclopenta[a]phenanthrene-3,12-diol	TCM
AR	caulis sinomenii	beta-sitosterol	PRCM
AR	red ginseng	(3S,5R,6S,8R,9R,10R,12R,13R,14R,17S)-17-[(2S)-2-hydroxy-6-methylhept-5-en-2-yl]-4,4,8,10,14-pentamethyl-2,3,5,6,7,9,11,12,13,15,16,17-dodecahydro-1H-cyclopenta[a]phenanthrene-3,6,12-triol	TCM
AR	marsdenia tenacissima	stigmasterol	HCM
AR	caulis sinomenii	magnoflorine	PRCM
AR	ginseng	smilagenin	TCM
AR	caulis sinomenii	stepharine	PRCM
AR	aconiti radix	Taraxerol	PRCM
AR	ginseng	panaxatriol	TCM
AR	sarcandra glabra	beta-sitosterol	HCM
AR	celandine	Luteanin	PRCM
AR	ginseng	Ginsenoside-Rg3_qt	TCM
AR	semen coicis	campesterol	HCM
AR	red ginseng	nonacosane	TCM
AR	venenum bufonis	beta-sitosterol	HCM
AR	ginseng	alexandrin_qt	TCM
AR	aconiti radix	delta22-Stigmasterol	PRCM
AR	celandine	Dihydrosanguinarine	PRCM
AR	semen coicis	CLR	HCM
AR	ginseng	Frutinone A	TCM
AR	ginseng	protopanaxadiol	TCM
AR	aconiti radix	delta 7-stigmastenol	PRCM
AR	radix aconiti agrestis	Izoteolin	PRCM
AR	red ginseng	Agidol 7	TCM
AR	celandine	columbamine	PRCM
AR	red ginseng	20(S)-ginsenoside Rg3_qt	TCM
AR	ginseng	beta-sitosterol	TCM
AR	caulis sinomenii	tetrahydropalmatine	PRCM
AR	aconiti radix	Tangshenoside II	PRCM
AR	caulis sinomenii	16-epi-Isositsirikine	PRCM
AR	acanthopanax root	sesamin	TCM
AR	marsdenia tenacissima	daucosterol	HCM
AR	celandine	sanguinarine	PRCM
AR	acanthopanax root	quercetin	TCM
AR	ginseng	20-(S)-Ginsenoside-Rg3_qt	TCM
AR	semen coicis	beta-sitosterol	HCM
AR	radix aconiti agrestis	tricin	PRCM
AR	ginseng	alexandrin	TCM
AR	aconiti radix	Frutinone A	PRCM
AR	ginseng	Gomisin B	TCM
AR	celandine	α-spinasterol	PRCM
AR	astragalus mongholicus	formononetin	TCM
AR	celandine	Oxysanguinarine	PRCM
AR	red ginseng	(3S,5R,6S,8R,9R,10R,12R,13R,14R,17S)-17-[(2R)-2-hydroxy-6-methylhept-5-en-2-yl]-4,4,8,10,14-pentamethyl-2,3,5,6,7,9,11,12,13,15,16,17-dodecahydro-1H-cyclopenta[a]phenanthrene-3,6,12-triol	TCM
AR	astragalus mongholicus	1,7-Dihydroxy-3,9-dimethoxy pterocarpene	TCM
AR	radix aconiti agrestis	inokosterone	PRCM
AR	aconiti radix	delta7-Stigmastenone-3	PRCM
AR	celandine	methoxychelidonine	PRCM
AR	ginseng	Ginsenoside-Rh4_qt	TCM
AR	astragalus mongholicus	(+)-Syringaresinol	TCM
AR	caulis sinomenii	kaempferol	PRCM
AR	ginseng	taxifolin	TCM
AR	semen coicis	Omaine	HCM
AR	semen coicis	Sitosterol alpha1	HCM
AR	red ginseng	Arachic acid	TCM
AR	ginseng	ginsenoside Ro_qt	TCM
AR	red ginseng	ginsenoside Rh4_qt	TCM
AR	red ginseng	20(S)-Ginsenoside-Rh1_qt	TCM
AR	acanthopanax root	stearic acid	TCM
AR	acanthopanax root	beta-sitosterol	TCM
AR	acanthopanax root	Melafolone	TCM
AR	celandine	stylopine	PRCM
AR	red ginseng	Pulsatillic acid	TCM
AR	caulis sinomenii	Stepholidine	PRCM
AR	astragalus mongholicus	Mairin	TCM
AR	marsdenia tenacissima	Lupeol acetate	HCM
AR	sarcandra glabra	Docosanoate	HCM
AR	caulis sinomenii	acutumine	PRCM
AR	aconiti radix	glycitein	PRCM
AR	ginseng	Inermin	TCM
AR	astragalus mongholicus	kaempferol	TCM
AR	aconiti radix	1-[(5R,8R,9S,10S,12R,13S,14S,17S)-12-hydroxy-10,13-dimethyl-2,3,4,5,6,7,8,9,11,12,14,15,16,17-tetradecahydro-1H-cyclopenta[a]phenanthren-17-yl]ethanone	PRCM
AR	aconiti radix	Daturilin	PRCM
AR	astragalus mongholicus	beta-sitosterol	TCM
AR	aconiti radix	1-Peroxyferolide	PRCM
AR	schefflera kwangsiensis	Poriferasterol	PRCM
AR	aconiti radix	α-spinasterol	PRCM
AR	aconiti radix	delta4,16-Androstadien-3-one	PRCM
AR	astragalus mongholicus	lupeol	TCM
AR	venenum bufonis	Cinobufagin	HCM
AR	celandine	papaverine	PRCM
AR	caulis sinomenii	acutuminine	PRCM
AR	acanthopanax root	daucosterol	TCM
AR	celandine	Chelerythrine	PRCM
AR	celandine	Tetraneurin A	PRCM
AR	celandine	toddaline	PRCM
AR	aconiti radix	Codonopsine	PRCM
AR	mylabris	oleic acid	HCM
AR	aconiti radix	stigmasterol	PRCM
AR	ginseng	20(S)-Ginsenoside-Rh1_qt	TCM
AR	semen coicis	oleic acid	HCM
AR	astragalus mongholicus	Mucronulatol	TCM
AR	ginseng	(3R,5R,8R,9R,10R,12R,13R,14R,17S)-17-[(2S)-2-hydroxy-6-methylhept-5-en-2-yl]-4,4,8,10,14-pentamethyl-2,3,5,6,7,9,11,12,13,15,16,17-dodecahydro-1H-cyclopenta[a]phenanthrene-3,12-diol	TCM
AR	ginseng	stigmasterol	TCM
AR	ginseng	ginsenoside-Rh1_qt	TCM
AR	astragalus mongholicus	hederagenin	TCM
AR	ginseng	daucosterol	TCM
AR	celandine	(S)-Scoulerine	PRCM
AR	mylabris	stearic acid	HCM
AR	astragalus mongholicus	lupenone	TCM
AR	sarcandra glabra	Betulonic acid	HCM
AR	aconiti radix	Encecalin	PRCM
AR	semen coicis	Gaidic acid	HCM
AR	astragalus mongholicus	quercetin	TCM
AR	aconiti radix	20-Hexadecanoylingenol	PRCM
AR	celandine	berberine	PRCM
AR	ginseng	Enhydrin	TCM
AR	sarcandra glabra	ZINC00391893	HCM
AR	celandine	oxychleidonine	PRCM
AR	caulis sinomenii	syringaresinol	PRCM
AR	sarcandra glabra	quercetin	HCM
AR	aconiti radix	friedelin	PRCM
AR	semen coicis	ergosterol	HCM
AR	ginseng	4,7-Dihydroxy-5-methoxyl-6-methyl-8-formyl-flavan	TCM
AR	celandine	chelamine	PRCM
AR	ginseng	notoginsenoside R2_qt	TCM
AR	sarcandra glabra	Sitogluside	HCM
AR	celandine	chelamidine	PRCM
AR	celandine	ergosterol	PRCM
AR	astragalus mongholicus	ononin	TCM
AR	red ginseng	beta-sitosterol	TCM
AR	celandine	chelidonine	PRCM
AR	astragalus mongholicus	soyasapogenol b	TCM
AR	venenum bufonis	campesterol	HCM
AR	astragalus mongholicus	(3S,8S,9S,10R,13R,14S,17R)-10,13-dimethyl-17-[(2R,5S)-5-propan-2-yloctan-2-yl]-2,3,4,7,8,9,11,12,14,15,16,17-dodecahydro-1H-cyclopenta[a]phenanthren-3-ol	TCM
AR	ginseng	kaempferol	TCM
AR	caulis sinomenii	acutumidine	PRCM
AR	astragalus mongholicus	20-Hexadecanoylingenol	TCM
AR	celandine	nonacosane	PRCM
AR	caulis sinomenii	rutaecarpine	PRCM
AR	ginseng	Panaxadiol	TCM
AR	astragalus mongholicus	Bifendate	TCM
AR	ginseng	Ginsenoside-Rh3_qt	TCM
AR	red ginseng	(3R,5R,8R,9R,10R,12R,13R,14R,17S)-17-[(2S)-2-hydroxy-6-methylhept-5-en-2-yl]-4,4,8,10,14-pentamethyl-2,3,5,6,7,9,11,12,13,15,16,17-dodecahydro-1H-cyclopenta[a]phenanthrene-3,12-diol	TCM
AR	astragalus mongholicus	isorhamnetin	TCM
AR	red ginseng	ginsenoside-Rh1_qt	TCM
AR	aconiti radix	alpha-Stigmasta-7,22-dien-3-one	PRCM
AR	celandine	chenodeoxycholic acid	PRCM
AR	celandine	Dihydrochelerythrine	PRCM
AR	ginseng	Deoxygomisin A	TCM
AR	red ginseng	ginsenoside R0_qt	TCM
AR	ginseng	(3S,5R,6S,8R,9R,10R,12R,13R,14R,17S)-17-[(2R)-2-hydroxy-6-methylhept-5-en-2-yl]-4,4,8,10,14-pentamethyl-2,3,5,6,7,9,11,12,13,15,16,17-dodecahydro-1H-cyclopenta[a]phenanthrene-3,6,12-triol	TCM
AR	sarcandra glabra	Anhydroicaritin	HCM
AR	astragalus mongholicus	capsaicin	TCM
AR	celandine	(+/-)-Homochelidonine	PRCM
AR	astragalus mongholicus	alexandrin	TCM
AR	astragalus mongholicus	3,9-di-O-methylnissolin	TCM
AR	semen coicis	sitosterol	HCM
AR	red ginseng	Tetracosane	TCM
AR	ginseng	9-HEXADECENOIC ACID	TCM
AR	ginseng	campesterol	TCM
AR	red ginseng	Ginsenoside-Rg3_qt	TCM
AR	celandine	Papaverrubine B	PRCM
AR	caulis sinomenii	dauriporphinoline	PRCM
AR	caulis sinomenii	sinomenine	PRCM
AR	caulis sinomenii	Dauricumine	PRCM
AR	caulis sinomenii	evodiamine	PRCM
AR	ginseng	Deoxyharringtonine	TCM
AR	red ginseng	ginsenoside-Rg2_qt	TCM
AR	ginseng	Fumarine	TCM
AR	semen coicis	stigmasterol	HCM
AR	marsdenia tenacissima	taraxasterol	HCM
AR	aconiti radix	fritillaziebinol	PRCM
AR	ginseng	(3S,5R,6S,8R,9R,10R,12R,13R,14R,17S)-17-[(2S)-2-hydroxy-6-methylhept-5-en-2-yl]-4,4,8,10,14-pentamethyl-2,3,5,6,7,9,11,12,13,15,16,17-dodecahydro-1H-cyclopenta[a]phenanthrene-3,6,12-triol	TCM
AR	astragalus mongholicus	Docosanoate	TCM
AR	astragalus mongholicus	Jaranol	TCM
AR	aconiti radix	Coelogin	PRCM
AR	ginseng	(4aS,6aR,6aS,6bR,8aR,10S,12aR,14bR)-10-hydroxy-2,2,6a,6b,9,9,12a-heptamethyl-1,3,4,5,6,6a,7,8,8a,10,11,12,13,14b-tetradecahydropicene-4a-carboxylic acid	TCM
AR	celandine	coptisine	PRCM
BAX	ginseng	resveratrol	TCM
BAX	sarcandra glabra	beta-sitosterol	HCM
BAX	celandine	morphine	PRCM
BAX	ginseng	ginsenoside rh2	TCM
BAX	semen coicis	sitosterol	HCM
BAX	sarcandra glabra	lupeol	HCM
BAX	acanthopanax root	beta-sitosterol	TCM
BAX	marsdenia tenacissima	beta-sitosterol	HCM
BAX	venenum bufonis	morphine	HCM
BAX	astragalus mongholicus	lupeol	TCM
BAX	astragalus mongholicus	daidzein	TCM
BAX	celandine	berberine	PRCM
BAX	red ginseng	beta-sitosterol	TCM
BAX	caulis sinomenii	beta-sitosterol	PRCM
BAX	astragalus mongholicus	nordihyolroguaiaretic acid	TCM
BAX	ginseng	kaempferol	TCM
BAX	mylabris	cantharidin	HCM
BAX	astragalus mongholicus	capsaicin	TCM
BAX	sarcandra glabra	quercetin	HCM
BAX	semen coicis	beta-sitosterol	HCM
BAX	ginseng	beta-sitosterol	TCM
BAX	red ginseng	ginsenoside rh2	TCM
BAX	sarcandra glabra	sitosterol	HCM
BAX	astragalus mongholicus	kaempferol	TCM
BAX	astragalus mongholicus	quercetin	TCM
BAX	venenum bufonis	beta-sitosterol	HCM
BAX	acanthopanax root	quercetin	TCM
BAX	caulis sinomenii	kaempferol	PRCM
BAX	astragalus mongholicus	beta-sitosterol	TCM
BCL2	astragalus mongholicus	capsaicin	TCM
BCL2	semen coicis	palmitic acid	HCM
BCL2	red ginseng	palmitic acid	TCM
BCL2	ginseng	beta-sitosterol	TCM
BCL2	venenum bufonis	beta-sitosterol	HCM
BCL2	sarcandra glabra	beta-sitosterol	HCM
BCL2	caulis sinomenii	kaempferol	PRCM
BCL2	acanthopanax root	beta-sitosterol	TCM
BCL2	sarcandra glabra	lupeol	HCM
BCL2	astragalus mongholicus	beta-carotene	TCM
BCL2	marsdenia tenacissima	beta-sitosterol	HCM
BCL2	sarcandra glabra	palmitic acid	HCM
BCL2	sarcandra glabra	quercetin	HCM
BCL2	mylabris	palmitic acid	HCM
BCL2	caulis sinomenii	beta-sitosterol	PRCM
BCL2	astragalus mongholicus	palmitic acid	TCM
BCL2	ginseng	resveratrol	TCM
BCL2	aconiti radix	palmitic acid	PRCM
BCL2	semen coicis	sitosterol	HCM
BCL2	ginseng	palmitic acid	TCM
BCL2	astragalus mongholicus	solamargine	TCM
BCL2	ginseng	kaempferol	TCM
BCL2	astragalus mongholicus	lupeol	TCM
BCL2	astragalus mongholicus	quercetin	TCM
BCL2	radix aconiti agrestis	palmitic acid	PRCM
BCL2	astragalus mongholicus	kaempferol	TCM
BCL2	semen coicis	beta-sitosterol	HCM
BCL2	astragalus mongholicus	beta-sitosterol	TCM
BCL2	red ginseng	beta-sitosterol	TCM
BCL2	mylabris	cantharidin	HCM
BCL2	celandine	berberine	PRCM
BCL2	acanthopanax root	quercetin	TCM
BCL2	caulis sinomenii	evodiamine	PRCM
BCL2	celandine	morphine	PRCM
BCL2	marsdenia tenacissima	palmitic acid	HCM
BCL2	venenum bufonis	morphine	HCM
BCL2	sarcandra glabra	sitosterol	HCM
BCL2L1	astragalus mongholicus	quercetin	TCM
BCL2L1	caulis sinomenii	evodiamine	PRCM
BCL2L1	acanthopanax root	quercetin	TCM
BCL2L1	ginseng	resveratrol	TCM
BCL2L1	astragalus mongholicus	capsaicin	TCM
BCL2L1	sarcandra glabra	quercetin	HCM
BCL2L1	astragalus mongholicus	solamargine	TCM
BCL2L1	celandine	berberine	PRCM
BDNF	red ginseng	panaxydol	TCM
BDNF	celandine	colchicine	PRCM
BDNF	mylabris	oleic acid	HCM
BDNF	ginseng	panaxydol	TCM
BDNF	semen coicis	oleic acid	HCM
BIRC5	sarcandra glabra	quercetin	HCM
BIRC5	ginseng	resveratrol	TCM
BIRC5	mylabris	cantharidin	HCM
BIRC5	astragalus mongholicus	capsaicin	TCM
BIRC5	caulis sinomenii	evodiamine	PRCM
BIRC5	acanthopanax root	quercetin	TCM
BIRC5	astragalus mongholicus	quercetin	TCM
CA2	venenum bufonis	campesterol	HCM
CA2	caulis sinomenii	Stepholidine	PRCM
CA2	astragalus mongholicus	alexandrin	TCM
CA2	ginseng	alpha-Selinene	TCM
CA2	red ginseng	Arachic acid	TCM
CA2	astragalus mongholicus	(Z)-1-(2,4-dihydroxyphenyl)-3-(4-hydroxyphenyl)prop-2-en-1-one	TCM
CA2	astragalus mongholicus	linolenic acid	TCM
CA2	celandine	(+/-)-Homochelidonine	PRCM
CA2	ginseng	9-HEXADECENOIC ACID	TCM
CA2	marsdenia tenacissima	stearic acid	HCM
CA2	caulis sinomenii	beta-sitosterol	PRCM
CA2	celandine	chelamine	PRCM
CA2	astragalus mongholicus	beta-sitosterol	TCM
CA2	aconiti radix	stigmasterol	PRCM
CA2	celandine	oxychleidonine	PRCM
CA2	ginseng	campesterol	TCM
CA2	astragalus mongholicus	quercetin	TCM
CA2	astragalus mongholicus	7-O-methylisomucronulatol	TCM
CA2	ginseng	beta-sitosterol	TCM
CA2	ginseng	DBP	TCM
CA2	mylabris	stearic acid	HCM
CA2	sarcandra glabra	ZINC00391893	HCM
CA2	semen coicis	campesterol	HCM
CA2	sarcandra glabra	beta-sitosterol	HCM
CA2	celandine	columbamine	PRCM
CA2	aconiti radix	Tangshenoside II	PRCM
CA2	sarcandra glabra	Phytodolor	HCM
CA2	ginseng	alexandrin	TCM
CA2	ginseng	Frutinone A	TCM
CA2	caulis sinomenii	kaempferol	PRCM
CA2	semen coicis	EIC	HCM
CA2	sarcandra glabra	quercetin	HCM
CA2	celandine	Oxysanguinarine	PRCM
CA2	astragalus mongholicus	ononin	TCM
CA2	ginseng	Nepetin	TCM
CA2	astragalus mongholicus	Lariciresinol	TCM
CA2	ginseng	Linoleic	TCM
CA2	ginseng	Malvic acid	TCM
CA2	sarcandra glabra	Anhydroicaritin	HCM
CA2	ginseng	Inermin	TCM
CA2	astragalus mongholicus	isorhamnetin	TCM
CA2	astragalus mongholicus	(+)-Syringaresinol	TCM
CA2	red ginseng	CLOVENE	TCM
CA2	caulis sinomenii	magnoflorine	PRCM
CA2	caulis sinomenii	crocetin	PRCM
CA2	astragalus mongholicus	kaempferol	TCM
CA2	semen coicis	stearic acid	HCM
CA2	caulis sinomenii	evodiamine	PRCM
CA2	acanthopanax root	quercetin	TCM
CA2	astragalus mongholicus	hederagenin	TCM
CA2	caulis sinomenii	dauriporphinoline	PRCM
CA2	red ginseng	zoomaric acid	TCM
CA2	aconiti radix	Frutinone A	PRCM
CA2	ginseng	kaempferol	TCM
CA2	red ginseng	beta-sitosterol	TCM
CA2	red ginseng	()-Aromadendrene	TCM
CA2	caulis sinomenii	stigmasterol	PRCM
CA2	ginseng	(-)epicatechin	TCM
CA2	astragalus mongholicus	rhamnocitrin	TCM
CA2	mylabris	EIC	HCM
CA2	astragalus mongholicus	9,10-dimethoxypterocarpan-3-O-β-D-glucoside	TCM
CA2	ginseng	Dihydroresveratrol	TCM
CA2	astragalus mongholicus	daidzein	TCM
CA2	aconiti radix	Coelogin	PRCM
CA2	celandine	berberine	PRCM
CA2	ginseng	resveratrol	TCM
CA2	venenum bufonis	beta-sitosterol	HCM
CA2	sarcandra glabra	lupeol	HCM
CA2	caulis sinomenii	rutaecarpine	PRCM
CA2	semen coicis	stigmasterol	HCM
CA2	marsdenia tenacissima	beta-sitosterol	HCM
CA2	astragalus mongholicus	lupeol	TCM
CA2	semen coicis	linolenic acid	HCM
CA2	red ginseng	58924_FLUKA	TCM
CA2	astragalus mongholicus	EIC	TCM
CA2	mylabris	oleic acid	HCM
CA2	celandine	chelamidine	PRCM
CA2	aconiti radix	Encecalin	PRCM
CA2	marsdenia tenacissima	stigmasterol	HCM
CA2	astragalus mongholicus	Jaranol	TCM
CA2	aconiti radix	glycitein	PRCM
CA2	astragalus mongholicus	3,9-di-O-methylnissolin	TCM
CA2	ginseng	taxifolin	TCM
CA2	caulis sinomenii	Bianfugenine	PRCM
CA2	aconiti radix	7-Methoxy-2-methyl isoflavone	PRCM
CA2	semen coicis	oleic acid	HCM
CA2	ginseng	Dauricine (8CI)	TCM
CA2	aconiti radix	stearic acid	PRCM
CA2	astragalus mongholicus	formononetin	TCM
CA2	celandine	(S)-Scoulerine	PRCM
CA2	ginseng	stigmasterol	TCM
CA2	astragalus mongholicus	calycosin	TCM
CA2	ginseng	arachidonate	TCM
CA2	ginseng	5-[(3aS,6R,6aR)-2-keto-1,3,3a,4,6,6a-hexahydrothieno[3,4-d]imidazol-6-yl]valeric acid	TCM
CA2	astragalus mongholicus	(6aR,11aR)-9,10-dimethoxy-6a,11a-dihydro-6H-benzofurano[3,2-c]chromen-3-ol	TCM
CA2	semen coicis	beta-sitosterol	HCM
CA2	acanthopanax root	stearic acid	TCM
CA2	caulis sinomenii	syringaresinol	PRCM
CA2	venenum bufonis	tryptanthrin	HCM
CA2	acanthopanax root	beta-sitosterol	TCM
CA2	astragalus mongholicus	Mucronulatol	TCM
CA2	radix aconiti agrestis	tricin	PRCM
CA2	aconiti radix	3-beta-Hydroxymethyllenetanshiquinone	PRCM
CASP3	caulis sinomenii	kaempferol	PRCM
CASP3	red ginseng	beta-sitosterol	TCM
CASP3	celandine	Dihydrosanguinarine	PRCM
CASP3	astragalus mongholicus	kaempferol	TCM
CASP3	venenum bufonis	tryptanthrin	HCM
CASP3	ginseng	resveratrol	TCM
CASP3	astragalus mongholicus	beta-carotene	TCM
CASP3	venenum bufonis	beta-sitosterol	HCM
CASP3	ginseng	arachidonate	TCM
CASP3	astragalus mongholicus	daidzein	TCM
CASP3	ginseng	20(s)-protopanaxadiol	TCM
CASP3	celandine	toddaline	PRCM
CASP3	sarcandra glabra	sitosterol	HCM
CASP3	astragalus mongholicus	capsaicin	TCM
CASP3	red ginseng	ginsenoside rh2	TCM
CASP3	celandine	morphine	PRCM
CASP3	celandine	Chelerythrine	PRCM
CASP3	mylabris	cantharidin	HCM
CASP3	astragalus mongholicus	lupeol	TCM
CASP3	sarcandra glabra	quercetin	HCM
CASP3	acanthopanax root	beta-sitosterol	TCM
CASP3	semen coicis	sitosterol	HCM
CASP3	astragalus mongholicus	quercetin	TCM
CASP3	red ginseng	panaxydol	TCM
CASP3	sarcandra glabra	beta-sitosterol	HCM
CASP3	marsdenia tenacissima	beta-sitosterol	HCM
CASP3	astragalus mongholicus	nordihyolroguaiaretic acid	TCM
CASP3	venenum bufonis	morphine	HCM
CASP3	caulis sinomenii	beta-sitosterol	PRCM
CASP3	semen coicis	beta-sitosterol	HCM
CASP3	astragalus mongholicus	beta-sitosterol	TCM
CASP3	acanthopanax root	quercetin	TCM
CASP3	ginseng	adenosine	TCM
CASP3	ginseng	ginsenoside rh2	TCM
CASP3	sarcandra glabra	lupeol	HCM
CASP3	ginseng	alpha-santalol	TCM
CASP3	ginseng	panaxydol	TCM
CASP3	celandine	berberine	PRCM
CASP3	astragalus mongholicus	solamargine	TCM
CASP3	ginseng	beta-sitosterol	TCM
CASP3	ginseng	kaempferol	TCM
CASP3	ginseng	(-)epicatechin	TCM
CASP8	astragalus mongholicus	beta-carotene	TCM
CASP8	acanthopanax root	beta-sitosterol	TCM
CASP8	semen coicis	sitosterol	HCM
CASP8	ginseng	alpha-santalol	TCM
CASP8	astragalus mongholicus	nordihyolroguaiaretic acid	TCM
CASP8	semen coicis	beta-sitosterol	HCM
CASP8	astragalus mongholicus	capsaicin	TCM
CASP8	red ginseng	beta-sitosterol	TCM
CASP8	sarcandra glabra	beta-sitosterol	HCM
CASP8	caulis sinomenii	beta-sitosterol	PRCM
CASP8	marsdenia tenacissima	beta-sitosterol	HCM
CASP8	acanthopanax root	quercetin	TCM
CASP8	sarcandra glabra	quercetin	HCM
CASP8	celandine	morphine	PRCM
CASP8	ginseng	beta-sitosterol	TCM
CASP8	astragalus mongholicus	quercetin	TCM
CASP8	venenum bufonis	morphine	HCM
CASP8	venenum bufonis	beta-sitosterol	HCM
CASP8	celandine	berberine	PRCM
CASP8	astragalus mongholicus	beta-sitosterol	TCM
CASP8	sarcandra glabra	sitosterol	HCM
CASP9	venenum bufonis	beta-sitosterol	HCM
CASP9	celandine	berberine	PRCM
CASP9	sarcandra glabra	quercetin	HCM
CASP9	astragalus mongholicus	beta-carotene	TCM
CASP9	astragalus mongholicus	nordihyolroguaiaretic acid	TCM
CASP9	ginseng	resveratrol	TCM
CASP9	astragalus mongholicus	capsaicin	TCM
CASP9	semen coicis	beta-sitosterol	HCM
CASP9	sarcandra glabra	sitosterol	HCM
CASP9	semen coicis	sitosterol	HCM
CASP9	astragalus mongholicus	lupeol	TCM
CASP9	acanthopanax root	beta-sitosterol	TCM
CASP9	astragalus mongholicus	quercetin	TCM
CASP9	sarcandra glabra	lupeol	HCM
CASP9	ginseng	beta-sitosterol	TCM
CASP9	marsdenia tenacissima	beta-sitosterol	HCM
CASP9	caulis sinomenii	beta-sitosterol	PRCM
CASP9	astragalus mongholicus	beta-sitosterol	TCM
CASP9	sarcandra glabra	beta-sitosterol	HCM
CASP9	red ginseng	beta-sitosterol	TCM
CASP9	acanthopanax root	quercetin	TCM
CASP9	celandine	Dihydrosanguinarine	PRCM
CAT	venenum bufonis	morphine	HCM
CAT	semen coicis	oleic acid	HCM
CAT	mylabris	oleic acid	HCM
CAT	sarcandra glabra	quercetin	HCM
CAT	astragalus mongholicus	daidzein	TCM
CAT	celandine	morphine	PRCM
CAT	acanthopanax root	quercetin	TCM
CAT	ginseng	resveratrol	TCM
CAT	celandine	colchicine	PRCM
CAT	astragalus mongholicus	quercetin	TCM
CCK	celandine	morphine	PRCM
CCK	venenum bufonis	morphine	HCM
CCK	semen coicis	oleic acid	HCM
CCK	astragalus mongholicus	capsaicin	TCM
CCK	mylabris	oleic acid	HCM
CCL2	sarcandra glabra	quercetin	HCM
CCL2	acanthopanax root	quercetin	TCM
CCL2	celandine	berberine	PRCM
CCL2	ginseng	(-)epicatechin	TCM
CCL2	ginseng	resveratrol	TCM
CCL2	astragalus mongholicus	quercetin	TCM
CCL2	venenum bufonis	morphine	HCM
CCL2	celandine	morphine	PRCM
CCNA2	astragalus mongholicus	9,10-dimethoxypterocarpan-3-O-β-D-glucoside	TCM
CCNA2	astragalus mongholicus	capsaicin	TCM
CCNA2	astragalus mongholicus	ononin	TCM
CCNA2	aconiti radix	Tangshenoside II	PRCM
CCNA2	ginseng	(-)epicatechin	TCM
CCNA2	semen coicis	campesterol	HCM
CCNA2	ginseng	DBP	TCM
CCNA2	celandine	Cryptopin	PRCM
CCNA2	celandine	Oxysanguinarine	PRCM
CCNA2	celandine	Luteanin	PRCM
CCNA2	astragalus mongholicus	(Z)-1-(2,4-dihydroxyphenyl)-3-(4-hydroxyphenyl)prop-2-en-1-one	TCM
CCNA2	celandine	corysamine	PRCM
CCNA2	sarcandra glabra	beta-sitosterol	HCM
CCNA2	red ginseng	Arachic acid	TCM
CCNA2	astragalus mongholicus	calycosin	TCM
CCNA2	caulis sinomenii	kaempferol	PRCM
CCNA2	ginseng	resveratrol	TCM
CCNA2	caulis sinomenii	magnoflorine	PRCM
CCNA2	celandine	Flavonol	PRCM
CCNA2	ginseng	4,7-Dihydroxy-5-methoxyl-6-methyl-8-formyl-flavan	TCM
CCNA2	caulis sinomenii	dauriporphinoline	PRCM
CCNA2	astragalus mongholicus	1,7-Dihydroxy-3,9-dimethoxy pterocarpene	TCM
CCNA2	red ginseng	Tetracosane	TCM
CCNA2	aconiti radix	7-Methoxy-2-methyl isoflavone	PRCM
CCNA2	celandine	Chelerythrine	PRCM
CCNA2	ginseng	taxifolin	TCM
CCNA2	astragalus mongholicus	formononetin	TCM
CCNA2	aconiti radix	Frutinone A	PRCM
CCNA2	caulis sinomenii	Bianfugenine	PRCM
CCNA2	sarcandra glabra	ZINC00391893	HCM
CCNA2	sarcandra glabra	Anhydroicaritin	HCM
CCNA2	celandine	menisperine	PRCM
CCNA2	astragalus mongholicus	7-O-methylisomucronulatol	TCM
CCNA2	astragalus mongholicus	(6aR,11aR)-9,10-dimethoxy-6a,11a-dihydro-6H-benzofurano[3,2-c]chromen-3-ol	TCM
CCNA2	astragalus mongholicus	Lariciresinol	TCM
CCNA2	astragalus mongholicus	daidzein	TCM
CCNA2	celandine	(S)-Stylopine	PRCM
CCNA2	ginseng	Trifolirhizin	TCM
CCNA2	aconiti radix	glycitein	PRCM
CCNA2	sarcandra glabra	Sitogluside	HCM
CCNA2	celandine	Dihydrochelerythrine	PRCM
CCNA2	semen coicis	beta-sitosterol	HCM
CCNA2	ginseng	Frutinone A	TCM
CCNA2	ginseng	Nepetin	TCM
CCNA2	caulis sinomenii	rutaecarpine	PRCM
CCNA2	ginseng	suchilactone	TCM
CCNA2	caulis sinomenii	Stepholidine	PRCM
CCNA2	celandine	berberine	PRCM
CCNA2	aconiti radix	3-beta-Hydroxymethyllenetanshiquinone	PRCM
CCNA2	acanthopanax root	quercetin	TCM
CCNA2	ginseng	alexandrin	TCM
CCNA2	astragalus mongholicus	isorhamnetin	TCM
CCNA2	astragalus mongholicus	(+)-Syringaresinol	TCM
CCNA2	astragalus mongholicus	rhamnocitrin	TCM
CCNA2	caulis sinomenii	16-epi-Isositsirikine	PRCM
CCNA2	astragalus mongholicus	quercetin	TCM
CCNA2	celandine	Dihydrosanguinarine	PRCM
CCNA2	astragalus mongholicus	beta-sitosterol	TCM
CCNA2	astragalus mongholicus	Jaranol	TCM
CCNA2	venenum bufonis	beta-sitosterol	HCM
CCNA2	ginseng	kaempferol	TCM
CCNA2	astragalus mongholicus	kaempferol	TCM
CCNA2	celandine	oxychleidonine	PRCM
CCNA2	caulis sinomenii	evodiamine	PRCM
CCNA2	celandine	worenine	PRCM
CCNA2	mylabris	oleic acid	HCM
CCNA2	celandine	papaverine	PRCM
CCNA2	celandine	coptisine	PRCM
CCNA2	sarcandra glabra	quercetin	HCM
CCNA2	venenum bufonis	tryptanthrin	HCM
CCNA2	aconiti radix	Perlolyrine	PRCM
CCNA2	aconiti radix	Encecalin	PRCM
CCNA2	acanthopanax root	Melafolone	TCM
CCNA2	caulis sinomenii	beta-sitosterol	PRCM
CCNA2	ginseng	Girinimbin	TCM
CCNA2	ginseng	Deoxygomisin A	TCM
CCNA2	ginseng	Inermin	TCM
CCNA2	celandine	Fumarine	PRCM
CCNA2	ginseng	beta-sitosterol	TCM
CCNA2	venenum bufonis	campesterol	HCM
CCNA2	ginseng	9-HEXADECENOIC ACID	TCM
CCNA2	celandine	columbamine	PRCM
CCNA2	marsdenia tenacissima	beta-sitosterol	HCM
CCNA2	aconiti radix	Codonopsine	PRCM
CCNA2	astragalus mongholicus	Mucronulatol	TCM
CCNA2	celandine	stylopine	PRCM
CCNA2	astragalus mongholicus	alexandrin	TCM
CCNA2	acanthopanax root	beta-sitosterol	TCM
CCNA2	ginseng	campesterol	TCM
CCNA2	astragalus mongholicus	3,9-di-O-methylnissolin	TCM
CCNA2	celandine	Fagarine I	PRCM
CCNA2	aconiti radix	Coelogin	PRCM
CCNA2	radix aconiti agrestis	tricin	PRCM
CCNA2	ginseng	Fumarine	TCM
CCNA2	radix aconiti agrestis	Izoteolin	PRCM
CCNA2	celandine	(S)-Scoulerine	PRCM
CCNA2	semen coicis	oleic acid	HCM
CCNA2	red ginseng	beta-sitosterol	TCM
CCNB1	astragalus mongholicus	calycosin	TCM
CCNB1	astragalus mongholicus	quercetin	TCM
CCNB1	celandine	chelidonine	PRCM
CCNB1	sarcandra glabra	quercetin	HCM
CCNB1	astragalus mongholicus	capsaicin	TCM
CCNB1	celandine	berberine	PRCM
CCNB1	sarcandra glabra	lupeol	HCM
CCNB1	acanthopanax root	quercetin	TCM
CCNB1	astragalus mongholicus	lupeol	TCM
CCNB1	ginseng	resveratrol	TCM
CCND1	aconiti radix	palmitic acid	PRCM
CCND1	radix aconiti agrestis	palmitic acid	PRCM
CCND1	mylabris	palmitic acid	HCM
CCND1	sarcandra glabra	Anhydroicaritin	HCM
CCND1	marsdenia tenacissima	palmitic acid	HCM
CCND1	ginseng	arachidonate	TCM
CCND1	astragalus mongholicus	quercetin	TCM
CCND1	ginseng	resveratrol	TCM
CCND1	celandine	berberine	PRCM
CCND1	celandine	coptisine	PRCM
CCND1	red ginseng	palmitic acid	TCM
CCND1	sarcandra glabra	quercetin	HCM
CCND1	astragalus mongholicus	palmitic acid	TCM
CCND1	venenum bufonis	tryptanthrin	HCM
CCND1	semen coicis	palmitic acid	HCM
CCND1	astragalus mongholicus	capsaicin	TCM
CCND1	sarcandra glabra	palmitic acid	HCM
CCND1	caulis sinomenii	evodiamine	PRCM
CCND1	ginseng	palmitic acid	TCM
CCND1	acanthopanax root	quercetin	TCM
CCND1	celandine	tetrandrine	PRCM
CCND1	acanthopanax root	sesamin	TCM
CDK1	celandine	chelidonine	PRCM
CDK1	astragalus mongholicus	kaempferol	TCM
CDK1	acanthopanax root	quercetin	TCM
CDK1	ginseng	kaempferol	TCM
CDK1	caulis sinomenii	kaempferol	PRCM
CDK1	sarcandra glabra	quercetin	HCM
CDK1	sarcandra glabra	lupeol	HCM
CDK1	astragalus mongholicus	lupeol	TCM
CDK1	astragalus mongholicus	quercetin	TCM
CDK1	ginseng	resveratrol	TCM
CDK2	sarcandra glabra	lupeol	HCM
CDK2	ginseng	9-HEXADECENOIC ACID	TCM
CDK2	celandine	Oxysanguinarine	PRCM
CDK2	ginseng	DBP	TCM
CDK2	aconiti radix	Frutinone A	PRCM
CDK2	marsdenia tenacissima	beta-sitosterol	HCM
CDK2	celandine	corysamine	PRCM
CDK2	sarcandra glabra	Anhydroicaritin	HCM
CDK2	celandine	Fagarine I	PRCM
CDK2	astragalus mongholicus	capsaicin	TCM
CDK2	ginseng	stigmasterol	TCM
CDK2	celandine	Luteanin	PRCM
CDK2	celandine	Flavonol	PRCM
CDK2	acanthopanax root	quercetin	TCM
CDK2	aconiti radix	glycitein	PRCM
CDK2	mylabris	oleic acid	HCM
CDK2	ginseng	suchilactone	TCM
CDK2	sarcandra glabra	Phytodolor	HCM
CDK2	sarcandra glabra	ZINC00391893	HCM
CDK2	celandine	tetrandrine	PRCM
CDK2	ginseng	(-)epicatechin	TCM
CDK2	aconiti radix	Perlolyrine	PRCM
CDK2	aconiti radix	7-Methoxy-2-methyl isoflavone	PRCM
CDK2	astragalus mongholicus	rhamnocitrin	TCM
CDK2	astragalus mongholicus	daidzein	TCM
CDK2	caulis sinomenii	evodiamine	PRCM
CDK2	ginseng	Dianthramine	TCM
CDK2	celandine	stylopine	PRCM
CDK2	caulis sinomenii	magnoflorine	PRCM
CDK2	celandine	coptisine	PRCM
CDK2	red ginseng	Arachic acid	TCM
CDK2	sarcandra glabra	quercetin	HCM
CDK2	celandine	papaverine	PRCM
CDK2	radix aconiti agrestis	Izoteolin	PRCM
CDK2	aconiti radix	3-beta-Hydroxymethyllenetanshiquinone	PRCM
CDK2	celandine	(S)-Scoulerine	PRCM
CDK2	astragalus mongholicus	quercetin	TCM
CDK2	celandine	oxychleidonine	PRCM
CDK2	ginseng	beta-sitosterol	TCM
CDK2	caulis sinomenii	beta-sitosterol	PRCM
CDK2	red ginseng	beta-sitosterol	TCM
CDK2	semen coicis	stigmasterol	HCM
CDK2	sarcandra glabra	beta-sitosterol	HCM
CDK2	caulis sinomenii	stigmasterol	PRCM
CDK2	ginseng	campesterol	TCM
CDK2	caulis sinomenii	rutaecarpine	PRCM
CDK2	astragalus mongholicus	lupeol	TCM
CDK2	acanthopanax root	Melafolone	TCM
CDK2	astragalus mongholicus	1,7-Dihydroxy-3,9-dimethoxy pterocarpene	TCM
CDK2	celandine	chelidonine	PRCM
CDK2	celandine	chelamine	PRCM
CDK2	celandine	columbamine	PRCM
CDK2	celandine	(S)-Canadine	PRCM
CDK2	ginseng	Frutinone A	TCM
CDK2	venenum bufonis	tryptanthrin	HCM
CDK2	astragalus mongholicus	(Z)-1-(2,4-dihydroxyphenyl)-3-(4-hydroxyphenyl)prop-2-en-1-one	TCM
CDK2	astragalus mongholicus	7-O-methylisomucronulatol	TCM
CDK2	caulis sinomenii	sinomenine	PRCM
CDK2	ginseng	4,7-Dihydroxy-5-methoxyl-6-methyl-8-formyl-flavan	TCM
CDK2	astragalus mongholicus	(6aR,11aR)-9,10-dimethoxy-6a,11a-dihydro-6H-benzofurano[3,2-c]chromen-3-ol	TCM
CDK2	astragalus mongholicus	Lariciresinol	TCM
CDK2	ginseng	Girinimbin	TCM
CDK2	sarcandra glabra	Sitogluside	HCM
CDK2	astragalus mongholicus	kaempferol	TCM
CDK2	radix aconiti agrestis	tricin	PRCM
CDK2	astragalus mongholicus	beta-sitosterol	TCM
CDK2	celandine	worenine	PRCM
CDK2	ginseng	Fumarine	TCM
CDK2	ginseng	resveratrol	TCM
CDK2	astragalus mongholicus	isorhamnetin	TCM
CDK2	astragalus mongholicus	Bifendate	TCM
CDK2	red ginseng	Tetracosane	TCM
CDK2	celandine	(+/-)-Homochelidonine	PRCM
CDK2	ginseng	kaempferol	TCM
CDK2	aconiti radix	Encecalin	PRCM
CDK2	caulis sinomenii	16-epi-Isositsirikine	PRCM
CDK2	astragalus mongholicus	Mucronulatol	TCM
CDK2	astragalus mongholicus	calycosin	TCM
CDK2	aconiti radix	stigmasterol	PRCM
CDK2	semen coicis	oleic acid	HCM
CDK2	caulis sinomenii	dauriporphinoline	PRCM
CDK2	caulis sinomenii	tetrahydropalmatine	PRCM
CDK2	celandine	(S)-Stylopine	PRCM
CDK2	aconiti radix	Codonopsine	PRCM
CDK2	celandine	Fumarine	PRCM
CDK2	caulis sinomenii	kaempferol	PRCM
CDK2	astragalus mongholicus	3,9-di-O-methylnissolin	TCM
CDK2	caulis sinomenii	Stepholidine	PRCM
CDK2	aconiti radix	Coelogin	PRCM
CDK2	astragalus mongholicus	formononetin	TCM
CDK2	ginseng	Nepetin	TCM
CDK2	astragalus mongholicus	alexandrin	TCM
CDK2	ginseng	Inermin	TCM
CDK2	celandine	Cryptopin	PRCM
CDK2	celandine	Dihydrosanguinarine	PRCM
CDK2	celandine	berberine	PRCM
CDK2	semen coicis	beta-sitosterol	HCM
CDK2	caulis sinomenii	Bianfugenine	PRCM
CDK2	ginseng	arachidonate	TCM
CDK2	marsdenia tenacissima	stigmasterol	HCM
CDK2	ginseng	panaxydol	TCM
CDK2	ginseng	5-[(3aS,6R,6aR)-2-keto-1,3,3a,4,6,6a-hexahydrothieno[3,4-d]imidazol-6-yl]valeric acid	TCM
CDK2	astragalus mongholicus	Jaranol	TCM
CDK2	celandine	Dihydrochelerythrine	PRCM
CDK2	venenum bufonis	beta-sitosterol	HCM
CDK2	semen coicis	campesterol	HCM
CDK2	venenum bufonis	campesterol	HCM
CDK2	red ginseng	panaxydol	TCM
CDK2	ginseng	taxifolin	TCM
CDK2	ginseng	alexandrin	TCM
CDK2	acanthopanax root	beta-sitosterol	TCM
CDK4	red ginseng	palmitic acid	TCM
CDK4	mylabris	palmitic acid	HCM
CDK4	sarcandra glabra	palmitic acid	HCM
CDK4	ginseng	arachidonate	TCM
CDK4	semen coicis	palmitic acid	HCM
CDK4	celandine	berberine	PRCM
CDK4	ginseng	resveratrol	TCM
CDK4	ginseng	palmitic acid	TCM
CDK4	aconiti radix	palmitic acid	PRCM
CDK4	astragalus mongholicus	palmitic acid	TCM
CDK4	celandine	tetrandrine	PRCM
CDK4	marsdenia tenacissima	palmitic acid	HCM
CDK4	venenum bufonis	tryptanthrin	HCM
CDK4	radix aconiti agrestis	palmitic acid	PRCM
CDKN1A	astragalus mongholicus	capsaicin	TCM
CDKN1A	celandine	berberine	PRCM
CDKN1A	astragalus mongholicus	calycosin	TCM
CDKN1A	sarcandra glabra	quercetin	HCM
CDKN1A	astragalus mongholicus	daidzein	TCM
CDKN1A	celandine	tetrandrine	PRCM
CDKN1A	astragalus mongholicus	quercetin	TCM
CDKN1A	ginseng	resveratrol	TCM
CDKN1A	acanthopanax root	quercetin	TCM
CHEK1	caulis sinomenii	beta-sitosterol	PRCM
CHEK1	aconiti radix	3-beta-Hydroxymethyllenetanshiquinone	PRCM
CHEK1	celandine	Dihydrochelerythrine	PRCM
CHEK1	aconiti radix	glycitein	PRCM
CHEK1	marsdenia tenacissima	beta-sitosterol	HCM
CHEK1	celandine	rhoeadine	PRCM
CHEK1	aconiti radix	7-Methoxy-2-methyl isoflavone	PRCM
CHEK1	caulis sinomenii	magnoflorine	PRCM
CHEK1	sarcandra glabra	Sitogluside	HCM
CHEK1	ginseng	4,7-Dihydroxy-5-methoxyl-6-methyl-8-formyl-flavan	TCM
CHEK1	sarcandra glabra	quercetin	HCM
CHEK1	astragalus mongholicus	Mucronulatol	TCM
CHEK1	astragalus mongholicus	(6aR,11aR)-9,10-dimethoxy-6a,11a-dihydro-6H-benzofurano[3,2-c]chromen-3-ol	TCM
CHEK1	celandine	bocconine	PRCM
CHEK1	celandine	Cryptopin	PRCM
CHEK1	sarcandra glabra	ZINC00391893	HCM
CHEK1	celandine	oxychleidonine	PRCM
CHEK1	celandine	Luteanin	PRCM
CHEK1	celandine	stylopine	PRCM
CHEK1	celandine	berberine	PRCM
CHEK1	aconiti radix	Coelogin	PRCM
CHEK1	semen coicis	Omaine	HCM
CHEK1	astragalus mongholicus	beta-sitosterol	TCM
CHEK1	sarcandra glabra	beta-sitosterol	HCM
CHEK1	celandine	toddaline	PRCM
CHEK1	celandine	Flavonol	PRCM
CHEK1	celandine	Dihydrosanguinarine	PRCM
CHEK1	celandine	Oxysanguinarine	PRCM
CHEK1	celandine	(S)-Canadine	PRCM
CHEK1	acanthopanax root	Melafolone	TCM
CHEK1	celandine	worenine	PRCM
CHEK1	acanthopanax root	beta-sitosterol	TCM
CHEK1	sarcandra glabra	Anhydroicaritin	HCM
CHEK1	astragalus mongholicus	kaempferol	TCM
CHEK1	aconiti radix	Perlolyrine	PRCM
CHEK1	ginseng	Inermin	TCM
CHEK1	astragalus mongholicus	Lariciresinol	TCM
CHEK1	caulis sinomenii	evodiamine	PRCM
CHEK1	astragalus mongholicus	(Z)-1-(2,4-dihydroxyphenyl)-3-(4-hydroxyphenyl)prop-2-en-1-one	TCM
CHEK1	ginseng	Fumarine	TCM
CHEK1	red ginseng	Tetracosane	TCM
CHEK1	celandine	methoxychelidonine	PRCM
CHEK1	celandine	Fumarine	PRCM
CHEK1	ginseng	9-HEXADECENOIC ACID	TCM
CHEK1	ginseng	Frutinone A	TCM
CHEK1	astragalus mongholicus	isorhamnetin	TCM
CHEK1	celandine	Fagarine I	PRCM
CHEK1	celandine	chelidonine	PRCM
CHEK1	celandine	Dihydrochelirubine	PRCM
CHEK1	caulis sinomenii	kaempferol	PRCM
CHEK1	red ginseng	beta-sitosterol	TCM
CHEK1	caulis sinomenii	rutaecarpine	PRCM
CHEK1	semen coicis	beta-sitosterol	HCM
CHEK1	celandine	(S)-Stylopine	PRCM
CHEK1	celandine	chelilutine	PRCM
CHEK1	celandine	sanguinarine	PRCM
CHEK1	mylabris	oleic acid	HCM
CHEK1	astragalus mongholicus	7-O-methylisomucronulatol	TCM
CHEK1	celandine	Chelerythrine	PRCM
CHEK1	astragalus mongholicus	quercetin	TCM
CHEK1	astragalus mongholicus	daidzein	TCM
CHEK1	celandine	columbamine	PRCM
CHEK1	radix aconiti agrestis	Izoteolin	PRCM
CHEK1	celandine	(S)-Scoulerine	PRCM
CHEK1	celandine	(+/-)-Homochelidonine	PRCM
CHEK1	astragalus mongholicus	Jaranol	TCM
CHEK1	ginseng	suchilactone	TCM
CHEK1	celandine	coptisine	PRCM
CHEK1	celandine	Papaverrubine B	PRCM
CHEK1	venenum bufonis	tryptanthrin	HCM
CHEK1	ginseng	beta-sitosterol	TCM
CHEK1	astragalus mongholicus	calycosin	TCM
CHEK1	caulis sinomenii	dauriporphinoline	PRCM
CHEK1	astragalus mongholicus	rhamnocitrin	TCM
CHEK1	semen coicis	oleic acid	HCM
CHEK1	celandine	menisperine	PRCM
CHEK1	acanthopanax root	quercetin	TCM
CHEK1	aconiti radix	Frutinone A	PRCM
CHEK1	caulis sinomenii	Stepholidine	PRCM
CHEK1	venenum bufonis	beta-sitosterol	HCM
CHEK1	astragalus mongholicus	formononetin	TCM
CHEK1	astragalus mongholicus	1,7-Dihydroxy-3,9-dimethoxy pterocarpene	TCM
CHEK1	caulis sinomenii	Bianfugenine	PRCM
CHEK1	celandine	chelamine	PRCM
CHEK1	astragalus mongholicus	3,9-di-O-methylnissolin	TCM
CHEK1	celandine	papaverine	PRCM
CHEK1	caulis sinomenii	tetrahydropalmatine	PRCM
CHEK1	ginseng	kaempferol	TCM
CHEK1	caulis sinomenii	16-epi-Isositsirikine	PRCM
CHEK1	ginseng	Girinimbin	TCM
COL1A1	red ginseng	palmitic acid	TCM
COL1A1	radix aconiti agrestis	palmitic acid	PRCM
COL1A1	celandine	colchicine	PRCM
COL1A1	astragalus mongholicus	quercetin	TCM
COL1A1	mylabris	palmitic acid	HCM
COL1A1	semen coicis	palmitic acid	HCM
COL1A1	sarcandra glabra	palmitic acid	HCM
COL1A1	marsdenia tenacissima	palmitic acid	HCM
COL1A1	astragalus mongholicus	palmitic acid	TCM
COL1A1	ginseng	palmitic acid	TCM
COL1A1	aconiti radix	palmitic acid	PRCM
COL1A1	sarcandra glabra	quercetin	HCM
COL1A1	acanthopanax root	quercetin	TCM
COL3A1	astragalus mongholicus	quercetin	TCM
COL3A1	sarcandra glabra	quercetin	HCM
COL3A1	celandine	colchicine	PRCM
COL3A1	acanthopanax root	quercetin	TCM
CREB1	ginseng	(-)epicatechin	TCM
CREB1	astragalus mongholicus	capsaicin	TCM
CREB1	ginseng	adenosine	TCM
CREB1	celandine	morphine	PRCM
CREB1	venenum bufonis	morphine	HCM
CTSD	radix aconiti agrestis	palmitic acid	PRCM
CTSD	aconiti radix	palmitic acid	PRCM
CTSD	ginseng	palmitic acid	TCM
CTSD	semen coicis	palmitic acid	HCM
CTSD	acanthopanax root	quercetin	TCM
CTSD	red ginseng	palmitic acid	TCM
CTSD	sarcandra glabra	palmitic acid	HCM
CTSD	sarcandra glabra	quercetin	HCM
CTSD	mylabris	palmitic acid	HCM
CTSD	astragalus mongholicus	palmitic acid	TCM
CTSD	astragalus mongholicus	quercetin	TCM
CTSD	marsdenia tenacissima	palmitic acid	HCM
CXCL10	sarcandra glabra	quercetin	HCM
CXCL10	caulis sinomenii	evodin	PRCM
CXCL10	acanthopanax root	quercetin	TCM
CXCL10	astragalus mongholicus	quercetin	TCM
CXCL11	sarcandra glabra	quercetin	HCM
CXCL11	acanthopanax root	quercetin	TCM
CXCL11	astragalus mongholicus	quercetin	TCM
CXCL11	caulis sinomenii	evodin	PRCM
CXCL2	acanthopanax root	quercetin	TCM
CXCL2	sarcandra glabra	quercetin	HCM
CXCL2	caulis sinomenii	evodin	PRCM
CXCL2	astragalus mongholicus	quercetin	TCM
CXCL8	ginseng	eicosane	TCM
CXCL8	astragalus mongholicus	quercetin	TCM
CXCL8	astragalus mongholicus	capsaicin	TCM
CXCL8	sarcandra glabra	quercetin	HCM
CXCL8	ginseng	resveratrol	TCM
CXCL8	celandine	berberine	PRCM
CXCL8	caulis sinomenii	evodin	PRCM
CXCL8	acanthopanax root	quercetin	TCM
CXCL8	ginseng	adenosine	TCM
CXCL8	aconiti radix	eicosane	PRCM
CYP1A1	astragalus mongholicus	kaempferol	TCM
CYP1A1	acanthopanax root	quercetin	TCM
CYP1A1	ginseng	resveratrol	TCM
CYP1A1	ginseng	kaempferol	TCM
CYP1A1	celandine	toddaline	PRCM
CYP1A1	sarcandra glabra	quercetin	HCM
CYP1A1	caulis sinomenii	kaempferol	PRCM
CYP1A1	celandine	Chelerythrine	PRCM
CYP1A1	red ginseng	zoomaric acid	TCM
CYP1A1	astragalus mongholicus	quercetin	TCM
CYP1A1	celandine	berberine	PRCM
CYP1A2	astragalus mongholicus	beta-carotene	TCM
CYP1A2	caulis sinomenii	kaempferol	PRCM
CYP1A2	acanthopanax root	quercetin	TCM
CYP1A2	ginseng	kaempferol	TCM
CYP1A2	astragalus mongholicus	capsaicin	TCM
CYP1A2	astragalus mongholicus	kaempferol	TCM
CYP1A2	sarcandra glabra	quercetin	HCM
CYP1A2	astragalus mongholicus	quercetin	TCM
CYP1A2	red ginseng	zoomaric acid	TCM
CYP1A2	caulis sinomenii	rutaecarpine	PRCM
CYP1B1	ginseng	kaempferol	TCM
CYP1B1	ginseng	resveratrol	TCM
CYP1B1	caulis sinomenii	kaempferol	PRCM
CYP1B1	acanthopanax root	quercetin	TCM
CYP1B1	sarcandra glabra	quercetin	HCM
CYP1B1	astragalus mongholicus	kaempferol	TCM
CYP1B1	astragalus mongholicus	quercetin	TCM
CYP3A4	ginseng	kaempferol	TCM
CYP3A4	astragalus mongholicus	daidzein	TCM
CYP3A4	red ginseng	zoomaric acid	TCM
CYP3A4	astragalus mongholicus	kaempferol	TCM
CYP3A4	astragalus mongholicus	beta-carotene	TCM
CYP3A4	caulis sinomenii	rutaecarpine	PRCM
CYP3A4	astragalus mongholicus	quercetin	TCM
CYP3A4	caulis sinomenii	evodin	PRCM
CYP3A4	acanthopanax root	quercetin	TCM
CYP3A4	sarcandra glabra	quercetin	HCM
CYP3A4	astragalus mongholicus	capsaicin	TCM
CYP3A4	caulis sinomenii	kaempferol	PRCM
DIO1	ginseng	kaempferol	TCM
DIO1	astragalus mongholicus	kaempferol	TCM
DIO1	caulis sinomenii	kaempferol	PRCM
DIO1	sarcandra glabra	quercetin	HCM
DIO1	astragalus mongholicus	quercetin	TCM
DIO1	acanthopanax root	quercetin	TCM
DPP4	ginseng	Girinimbin	TCM
DPP4	semen coicis	Omaine	HCM
DPP4	marsdenia tenacissima	palmitic acid	HCM
DPP4	venenum bufonis	beta-sitosterol	HCM
DPP4	ginseng	beta-sitosterol	TCM
DPP4	ginseng	methyl linoleate	TCM
DPP4	astragalus mongholicus	(6aR,11aR)-9,10-dimethoxy-6a,11a-dihydro-6H-benzofurano[3,2-c]chromen-3-ol	TCM
DPP4	astragalus mongholicus	rhamnocitrin	TCM
DPP4	marsdenia tenacissima	stearic acid	HCM
DPP4	red ginseng	spathulenol	TCM
DPP4	celandine	(S)-Stylopine	PRCM
DPP4	ginseng	palmitic acid	TCM
DPP4	celandine	papaverine	PRCM
DPP4	celandine	rhoeadine	PRCM
DPP4	sarcandra glabra	beta-sitosterol	HCM
DPP4	astragalus mongholicus	calycosin	TCM
DPP4	celandine	(S)-Scoulerine	PRCM
DPP4	astragalus mongholicus	lupeol	TCM
DPP4	celandine	Cryptopin	PRCM
DPP4	semen coicis	beta-sitosterol	HCM
DPP4	sarcandra glabra	Phytodolor	HCM
DPP4	ginseng	kaempferol	TCM
DPP4	ginseng	alloaromadedrene	TCM
DPP4	aconiti radix	7-Methoxy-2-methyl isoflavone	PRCM
DPP4	sarcandra glabra	lupeol	HCM
DPP4	sarcandra glabra	quercetin	HCM
DPP4	mylabris	oleic acid	HCM
DPP4	semen coicis	Sitosterol alpha1	HCM
DPP4	mylabris	3-Phenyl-4-azafluorene	HCM
DPP4	acanthopanax root	quercetin	TCM
DPP4	aconiti radix	atractylenolide iii	PRCM
DPP4	astragalus mongholicus	ononin	TCM
DPP4	ginseng	Inermin	TCM
DPP4	ginseng	alloaromadendrene	TCM
DPP4	semen coicis	stearic acid	HCM
DPP4	ginseng	Fumarine	TCM
DPP4	semen coicis	Methyl oleate	HCM
DPP4	celandine	stylopine	PRCM
DPP4	caulis sinomenii	kaempferol	PRCM
DPP4	celandine	Fagarine I	PRCM
DPP4	caulis sinomenii	beta-sitosterol	PRCM
DPP4	semen coicis	methyl linoleate	HCM
DPP4	celandine	berberine	PRCM
DPP4	radix aconiti agrestis	Izoteolin	PRCM
DPP4	celandine	chelidonine	PRCM
DPP4	semen coicis	CLR	HCM
DPP4	aconiti radix	stearic acid	PRCM
DPP4	astragalus mongholicus	(Z)-1-(2,4-dihydroxyphenyl)-3-(4-hydroxyphenyl)prop-2-en-1-one	TCM
DPP4	red ginseng	Tetracosane	TCM
DPP4	ginseng	Frutinone A	TCM
DPP4	ginseng	β-selinene	TCM
DPP4	ginseng	5-[(3aS,6R,6aR)-2-keto-1,3,3a,4,6,6a-hexahydrothieno[3,4-d]imidazol-6-yl]valeric acid	TCM
DPP4	astragalus mongholicus	beta-sitosterol	TCM
DPP4	celandine	chelamine	PRCM
DPP4	sarcandra glabra	Anhydroicaritin	HCM
DPP4	caulis sinomenii	Magnograndiolide	PRCM
DPP4	celandine	(S)-Canadine	PRCM
DPP4	sarcandra glabra	atractylenolide iii	HCM
DPP4	caulis sinomenii	Michelenolide	PRCM
DPP4	caulis sinomenii	dauriporphinoline	PRCM
DPP4	red ginseng	β-cedrene	TCM
DPP4	red ginseng	alloaromadedrene	TCM
DPP4	astragalus mongholicus	3,9-di-O-methylnissolin	TCM
DPP4	semen coicis	oleic acid	HCM
DPP4	ginseng	Linoleic	TCM
DPP4	aconiti radix	Furanodiene	PRCM
DPP4	aconiti radix	atractylenolideII	PRCM
DPP4	astragalus mongholicus	alexandrin	TCM
DPP4	ginseng	suchilactone	TCM
DPP4	caulis sinomenii	tetrahydropalmatine	PRCM
DPP4	ginseng	(-)epicatechin	TCM
DPP4	sarcandra glabra	palmitic acid	HCM
DPP4	semen coicis	stigmasterol	HCM
DPP4	red ginseng	palmitic acid	TCM
DPP4	celandine	columbamine	PRCM
DPP4	caulis sinomenii	Stepholidine	PRCM
DPP4	semen coicis	Mandenol	HCM
DPP4	venenum bufonis	Suberogorgin	HCM
DPP4	caulis sinomenii	sinomenine	PRCM
DPP4	ginseng	alpha-Selinene	TCM
DPP4	celandine	Flavonol	PRCM
DPP4	ginseng	patchouli alcohol	TCM
DPP4	ginseng	9-HEXADECENOIC ACID	TCM
DPP4	ginseng	DBP	TCM
DPP4	sarcandra glabra	ZINC00391893	HCM
DPP4	red ginseng	CLOVENE	TCM
DPP4	astragalus mongholicus	palmitic acid	TCM
DPP4	red ginseng	cedrol	TCM
DPP4	ginseng	calarene	TCM
DPP4	ginseng	13-Tetradecenyl acetate	TCM
DPP4	marsdenia tenacissima	stigmasterol	HCM
DPP4	red ginseng	58924_FLUKA	TCM
DPP4	aconiti radix	1-Peroxyferolide	PRCM
DPP4	semen coicis	Gaidic acid	HCM
DPP4	ginseng	stigmasterol	TCM
DPP4	acanthopanax root	sesamin	TCM
DPP4	astragalus mongholicus	kaempferol	TCM
DPP4	caulis sinomenii	16-epi-Isositsirikine	PRCM
DPP4	ginseng	adenosine	TCM
DPP4	semen coicis	palmitic acid	HCM
DPP4	ginseng	Malvic acid	TCM
DPP4	semen coicis	linolenic acid	HCM
DPP4	acanthopanax root	beta-sitosterol	TCM
DPP4	celandine	coptisine	PRCM
DPP4	semen coicis	EIC	HCM
DPP4	red ginseng	Arachic acid	TCM
DPP4	caulis sinomenii	magnoflorine	PRCM
DPP4	celandine	menisperine	PRCM
DPP4	ginseng	Methyl palmitelaidate	TCM
DPP4	ginseng	β-patchoulene	TCM
DPP4	caulis sinomenii	Bianfugenine	PRCM
DPP4	celandine	oxychleidonine	PRCM
DPP4	astragalus mongholicus	Bifendate	TCM
DPP4	acanthopanax root	stearic acid	TCM
DPP4	red ginseng	()-Aromadendrene	TCM
DPP4	mylabris	palmitic acid	HCM
DPP4	sarcandra glabra	Istanbulin-A	HCM
DPP4	ginseng	N-Salicylidene-salicylamine	TCM
DPP4	astragalus mongholicus	Jaranol	TCM
DPP4	celandine	Luteanin	PRCM
DPP4	astragalus mongholicus	formononetin	TCM
DPP4	astragalus mongholicus	quercetin	TCM
DPP4	sarcandra glabra	Sitogluside	HCM
DPP4	astragalus mongholicus	(+)-Syringaresinol	TCM
DPP4	caulis sinomenii	Sinoacutine	PRCM
DPP4	astragalus mongholicus	hederagenin	TCM
DPP4	mylabris	EIC	HCM
DPP4	venenum bufonis	tryptanthrin	HCM
DPP4	astragalus mongholicus	Lariciresinol	TCM
DPP4	celandine	(+/-)-Homochelidonine	PRCM
DPP4	radix aconiti agrestis	tricin	PRCM
DPP4	caulis sinomenii	rutaecarpine	PRCM
DPP4	ginseng	4,7-Dihydroxy-5-methoxyl-6-methyl-8-formyl-flavan	TCM
DPP4	ginseng	alexandrin	TCM
DPP4	aconiti radix	palmitic acid	PRCM
DPP4	red ginseng	α-santalene	TCM
DPP4	mylabris	octadec-7-enoic acid	HCM
DPP4	radix aconiti agrestis	palmitic acid	PRCM
DPP4	astragalus mongholicus	EIC	TCM
DPP4	aconiti radix	Codonopsine	PRCM
DPP4	ginseng	Nepetin	TCM
DPP4	ginseng	(1R,4E,7E,11R)-1,5,9,9-tetramethyl-12-oxabicyclo[9.1.0]dodeca-4,7-diene	TCM
DPP4	red ginseng	zoomaric acid	TCM
DPP4	caulis sinomenii	stepharine	PRCM
DPP4	red ginseng	globulol	TCM
DPP4	celandine	Papaverrubine B	PRCM
DPP4	aconiti radix	Tangshenoside II	PRCM
DPP4	celandine	chelamidine	PRCM
DPP4	ginseng	Deoxygomisin A	TCM
DPP4	celandine	Dihydrochelerythrine	PRCM
DPP4	ginseng	(+)-Maalioxide	TCM
DPP4	ginseng	Aposiopolamine	TCM
DPP4	ginseng	taxifolin	TCM
DPP4	astragalus mongholicus	linolenic acid	TCM
DPP4	ginseng	Diop	TCM
DPP4	radix aconiti agrestis	methyl linoleate	PRCM
DPP4	aconiti radix	3-beta-Hydroxymethyllenetanshiquinone	PRCM
DPP4	aconiti radix	stigmasterol	PRCM
DPP4	ginseng	cis-Widdrol alpha-epoxide	TCM
DPP4	astragalus mongholicus	isorhamnetin	TCM
DPP4	sarcandra glabra	atractylenolideII	HCM
DPP4	mylabris	stearic acid	HCM
DPP4	caulis sinomenii	evodiamine	PRCM
DPP4	astragalus mongholicus	7-O-methylisomucronulatol	TCM
DPP4	aconiti radix	Frutinone A	PRCM
DPP4	astragalus mongholicus	Mucronulatol	TCM
DPP4	celandine	Fumarine	PRCM
DPP4	caulis sinomenii	crocetin	PRCM
DPP4	caulis sinomenii	stigmasterol	PRCM
DPP4	red ginseng	beta-sitosterol	TCM
DPP4	marsdenia tenacissima	beta-sitosterol	HCM
DPP4	aconiti radix	Encecalin	PRCM
E2F1	astragalus mongholicus	capsaicin	TCM
E2F1	sarcandra glabra	quercetin	HCM
E2F1	celandine	tetrandrine	PRCM
E2F1	astragalus mongholicus	quercetin	TCM
E2F1	acanthopanax root	quercetin	TCM
EDN1	celandine	toddaline	PRCM
EDN1	celandine	Chelerythrine	PRCM
EDN1	semen coicis	oleic acid	HCM
EDN1	mylabris	oleic acid	HCM
EDN1	ginseng	adenosine	TCM
EDN1	astragalus mongholicus	capsaicin	TCM
EDN1	ginseng	resveratrol	TCM
EGFR	astragalus mongholicus	quercetin	TCM
EGFR	acanthopanax root	quercetin	TCM
EGFR	sarcandra glabra	quercetin	HCM
EGFR	astragalus mongholicus	capsaicin	TCM
EGFR	celandine	Fagarine I	PRCM
EGFR	celandine	berberine	PRCM
EIF6	astragalus mongholicus	daidzein	TCM
EIF6	red ginseng	panaxydol	TCM
EIF6	sarcandra glabra	quercetin	HCM
EIF6	ginseng	panaxydol	TCM
EIF6	acanthopanax root	quercetin	TCM
EIF6	astragalus mongholicus	quercetin	TCM
EIF6	ginseng	resveratrol	TCM
EIF6	celandine	berberine	PRCM
ESR1	caulis sinomenii	evodiamine	PRCM
ESR1	celandine	Chelerythrine	PRCM
ESR1	radix aconiti agrestis	tricin	PRCM
ESR1	semen coicis	oleic acid	HCM
ESR1	aconiti radix	1-Peroxyferolide	PRCM
ESR1	aconiti radix	1-[(5R,8R,9S,10S,12R,13S,14S,17S)-12-hydroxy-10,13-dimethyl-2,3,4,5,6,7,8,9,11,12,14,15,16,17-tetradecahydro-1H-cyclopenta[a]phenanthren-17-yl]ethanone	PRCM
ESR1	caulis sinomenii	acutumidine	PRCM
ESR1	aconiti radix	fritillaziebinol	PRCM
ESR1	red ginseng	Octacosane	TCM
ESR1	celandine	stylopine	PRCM
ESR1	venenum bufonis	Telocinobufagin	HCM
ESR1	semen coicis	stigmasterol	HCM
ESR1	aconiti radix	Codonopsine	PRCM
ESR1	astragalus mongholicus	quercetin	TCM
ESR1	aconiti radix	stigmasterol	PRCM
ESR1	caulis sinomenii	acutumine	PRCM
ESR1	celandine	chenodeoxycholic acid	PRCM
ESR1	red ginseng	β-cedrene	TCM
ESR1	ginseng	suchilactone	TCM
ESR1	celandine	Dihydrosanguinarine	PRCM
ESR1	ginseng	β-patchoulene	TCM
ESR1	ginseng	alexandrin	TCM
ESR1	marsdenia tenacissima	stearic acid	HCM
ESR1	celandine	corysamine	PRCM
ESR1	venenum bufonis	morphine	HCM
ESR1	celandine	sanguinarine	PRCM
ESR1	celandine	α-spinasterol	PRCM
ESR1	ginseng	beta-sitosterol	TCM
ESR1	celandine	rhoeadine	PRCM
ESR1	celandine	menisperine	PRCM
ESR1	caulis sinomenii	tetrahydropalmatine	PRCM
ESR1	celandine	Cryptopin	PRCM
ESR1	red ginseng	zoomaric acid	TCM
ESR1	red ginseng	beta-sitosterol	TCM
ESR1	celandine	codeine	PRCM
ESR1	celandine	berberine	PRCM
ESR1	mylabris	stearic acid	HCM
ESR1	red ginseng	Arachic acid	TCM
ESR1	ginseng	Dianthramine	TCM
ESR1	astragalus mongholicus	3,9-di-O-methylnissolin	TCM
ESR1	sarcandra glabra	Sitogluside	HCM
ESR1	astragalus mongholicus	formononetin	TCM
ESR1	caulis sinomenii	sinomenine	PRCM
ESR1	ginseng	Inermin	TCM
ESR1	aconiti radix	delta22-Stigmasterol	PRCM
ESR1	venenum bufonis	campesterol	HCM
ESR1	celandine	methoxychelidonine	PRCM
ESR1	caulis sinomenii	magnoflorine	PRCM
ESR1	astragalus mongholicus	Mucronulatol	TCM
ESR1	aconiti radix	stearic acid	PRCM
ESR1	astragalus mongholicus	isorhamnetin	TCM
ESR1	semen coicis	friedelin	HCM
ESR1	marsdenia tenacissima	beta-sitosterol	HCM
ESR1	celandine	worenine	PRCM
ESR1	aconiti radix	Tangshenoside II	PRCM
ESR1	ginseng	daucosterol	TCM
ESR1	aconiti radix	7-Methoxy-2-methyl isoflavone	PRCM
ESR1	ginseng	Fumarine	TCM
ESR1	red ginseng	Tetracosane	TCM
ESR1	astragalus mongholicus	kaempferol	TCM
ESR1	celandine	Flavonol	PRCM
ESR1	semen coicis	stearic acid	HCM
ESR1	semen coicis	CLR	HCM
ESR1	astragalus mongholicus	rhamnocitrin	TCM
ESR1	celandine	Luteanin	PRCM
ESR1	celandine	Fagarine I	PRCM
ESR1	astragalus mongholicus	Bifendate	TCM
ESR1	mylabris	EIC	HCM
ESR1	caulis sinomenii	Bianfugenine	PRCM
ESR1	ginseng	resveratrol	TCM
ESR1	aconiti radix	Daturilin	PRCM
ESR1	celandine	chelamidine	PRCM
ESR1	ginseng	Linoleic	TCM
ESR1	ginseng	DBP	TCM
ESR1	red ginseng	CLOVENE	TCM
ESR1	celandine	Dihydrochelerythrine	PRCM
ESR1	sarcandra glabra	Anhydroicaritin	HCM
ESR1	aconiti radix	delta4,16-Androstadien-3-one	PRCM
ESR1	astragalus mongholicus	calycosin	TCM
ESR1	celandine	oxychleidonine	PRCM
ESR1	aconiti radix	3-beta-Hydroxymethyllenetanshiquinone	PRCM
ESR1	ginseng	Nepetin	TCM
ESR1	aconiti radix	glycitein	PRCM
ESR1	ginseng	alpha-Selinene	TCM
ESR1	aconiti radix	5alpha-Stigmastan-3,6-dione	PRCM
ESR1	ginseng	(-)epicatechin	TCM
ESR1	caulis sinomenii	Dauricumine	PRCM
ESR1	ginseng	9-HEXADECENOIC ACID	TCM
ESR1	ginseng	methyl linoleate	TCM
ESR1	caulis sinomenii	16-epi-Isositsirikine	PRCM
ESR1	ginseng	Hepanal	TCM
ESR1	red ginseng	ginsenoside R0_qt	TCM
ESR1	acanthopanax root	sesamin	TCM
ESR1	ginseng	Frutinone A	TCM
ESR1	aconiti radix	20-Hexadecanoylingenol	PRCM
ESR1	astragalus mongholicus	7-O-methylisomucronulatol	TCM
ESR1	astragalus mongholicus	EIC	TCM
ESR1	astragalus mongholicus	ononin	TCM
ESR1	celandine	chelamine	PRCM
ESR1	ginseng	alloaromadendrene	TCM
ESR1	astragalus mongholicus	daidzein	TCM
ESR1	acanthopanax root	daucosterol	TCM
ESR1	celandine	columbamine	PRCM
ESR1	mylabris	oleic acid	HCM
ESR1	celandine	Dihydrochelirubine	PRCM
ESR1	schefflera kwangsiensis	Poriferasterol	PRCM
ESR1	astragalus mongholicus	20-Hexadecanoylingenol	TCM
ESR1	ginseng	ginsenoside La_qt	TCM
ESR1	ginseng	β-maaliene	TCM
ESR1	astragalus mongholicus	hederagenin	TCM
ESR1	astragalus mongholicus	(3S,8S,9S,10R,13R,14S,17R)-10,13-dimethyl-17-[(2R,5S)-5-propan-2-yloctan-2-yl]-2,3,4,7,8,9,11,12,14,15,16,17-dodecahydro-1H-cyclopenta[a]phenanthren-3-ol	TCM
ESR1	semen coicis	campesterol	HCM
ESR1	venenum bufonis	tryptanthrin	HCM
ESR1	ginseng	(4aS,6aR,6aS,6bR,8aR,10S,12aR,14bR)-10-hydroxy-2,2,6a,6b,9,9,12a-heptamethyl-1,3,4,5,6,6a,7,8,8a,10,11,12,13,14b-tetradecahydropicene-4a-carboxylic acid	TCM
ESR1	celandine	(S)-Canadine	PRCM
ESR1	astragalus mongholicus	lupenone	TCM
ESR1	aconiti radix	Frutinone A	PRCM
ESR1	celandine	Cryptogenin	PRCM
ESR1	aconiti radix	Taraxerol	PRCM
ESR1	celandine	Fumarine	PRCM
ESR1	aconiti radix	friedelin	PRCM
ESR1	semen coicis	beta-sitosterol	HCM
ESR1	red ginseng	58924_FLUKA	TCM
ESR1	aconiti radix	Perlolyrine	PRCM
ESR1	acanthopanax root	quercetin	TCM
ESR1	red ginseng	Agidol 7	TCM
ESR1	astragalus mongholicus	beta-sitosterol	TCM
ESR1	semen coicis	linolenic acid	HCM
ESR1	caulis sinomenii	stigmasterol	PRCM
ESR1	sarcandra glabra	Phytodolor	HCM
ESR1	ginseng	taxifolin	TCM
ESR1	ginseng	alexandrin_qt	TCM
ESR1	ginseng	kaempferol	TCM
ESR1	sarcandra glabra	lupeol	HCM
ESR1	celandine	morphine	PRCM
ESR1	ginseng	Ginsenoyne D	TCM
ESR1	caulis sinomenii	acutuminine	PRCM
ESR1	caulis sinomenii	crocetin	PRCM
ESR1	ginseng	Dihydroresveratrol	TCM
ESR1	celandine	bocconine	PRCM
ESR1	mylabris	3-Phenyl-4-azafluorene	HCM
ESR1	aconiti radix	delta7-Stigmastenone-3	PRCM
ESR1	ginseng	smilagenin	TCM
ESR1	acanthopanax root	beta-sitosterol	TCM
ESR1	ginseng	Girinimbin	TCM
ESR1	caulis sinomenii	syringaresinol	PRCM
ESR1	celandine	chelidonine	PRCM
ESR1	acanthopanax root	Melafolone	TCM
ESR1	semen coicis	Omaine	HCM
ESR1	caulis sinomenii	dauriporphinoline	PRCM
ESR1	semen coicis	Sitosterol alpha1	HCM
ESR1	celandine	coptisine	PRCM
ESR1	caulis sinomenii	beta-sitosterol	PRCM
ESR1	sarcandra glabra	sitosterol	HCM
ESR1	ginseng	16-Oxoseratenediol	TCM
ESR1	aconiti radix	Encecalin	PRCM
ESR1	caulis sinomenii	stepharine	PRCM
ESR1	astragalus mongholicus	alexandrin	TCM
ESR1	astragalus mongholicus	Jaranol	TCM
ESR1	astragalus mongholicus	1,7-Dihydroxy-3,9-dimethoxy pterocarpene	TCM
ESR1	caulis sinomenii	Sinoacutine	PRCM
ESR1	ginseng	Gomisin B	TCM
ESR1	aconiti radix	α-spinasterol	PRCM
ESR1	ginseng	ginsenoside Ro_qt	TCM
ESR1	semen coicis	isoarborinol	HCM
ESR1	aconiti radix	alpha-Stigmasta-7,22-dien-3-one	PRCM
ESR1	aconiti radix	Furanodiene	PRCM
ESR1	celandine	Stypandrol	PRCM
ESR1	celandine	toddaline	PRCM
ESR1	astragalus mongholicus	Lariciresinol	TCM
ESR1	red ginseng	spathulenol	TCM
ESR1	ginseng	Deoxygomisin A	TCM
ESR1	red ginseng	()-Aromadendrene	TCM
ESR1	marsdenia tenacissima	stigmasterol	HCM
ESR1	celandine	(S)-Stylopine	PRCM
ESR1	acanthopanax root	stearic acid	TCM
ESR1	celandine	ergosterol	PRCM
ESR1	venenum bufonis	Cinobufagin	HCM
ESR1	astragalus mongholicus	lupeol	TCM
ESR1	ginseng	4,7-Dihydroxy-5-methoxyl-6-methyl-8-formyl-flavan	TCM
ESR1	semen coicis	sitosterol	HCM
ESR1	sarcandra glabra	quercetin	HCM
ESR1	venenum bufonis	beta-sitosterol	HCM
ESR1	semen coicis	ergosterol	HCM
ESR1	radix aconiti agrestis	Izoteolin	PRCM
ESR1	caulis sinomenii	kaempferol	PRCM
ESR1	ginseng	Ginsenoside-Rh4_qt	TCM
ESR1	astragalus mongholicus	(Z)-1-(2,4-dihydroxyphenyl)-3-(4-hydroxyphenyl)prop-2-en-1-one	TCM
ESR1	semen coicis	EIC	HCM
ESR1	caulis sinomenii	rutaecarpine	PRCM
ESR1	ginseng	β-selinene	TCM
ESR1	marsdenia tenacissima	daucosterol	HCM
ESR1	celandine	chelilutine	PRCM
ESR1	radix aconiti agrestis	methyl linoleate	PRCM
ESR1	astragalus mongholicus	(6aR,11aR)-9,10-dimethoxy-6a,11a-dihydro-6H-benzofurano[3,2-c]chromen-3-ol	TCM
ESR1	celandine	(+/-)-Homochelidonine	PRCM
ESR1	sarcandra glabra	beta-sitosterol	HCM
ESR1	ginseng	malkangunin	TCM
ESR1	ginseng	N-Salicylidene-salicylamine	TCM
ESR1	caulis sinomenii	Stepholidine	PRCM
ESR1	aconiti radix	delta 7-stigmastenol	PRCM
ESR1	celandine	(S)-Scoulerine	PRCM
ESR1	sarcandra glabra	ZINC00391893	HCM
ESR1	ginseng	Enhydrin	TCM
ESR1	ginseng	campesterol	TCM
ESR1	celandine	papaverine	PRCM
ESR1	semen coicis	methyl linoleate	HCM
ESR1	astragalus mongholicus	Mairin	TCM
ESR1	astragalus mongholicus	(+)-Syringaresinol	TCM
ESR1	celandine	Papaverrubine B	PRCM
ESR1	ginseng	Ginsenoside-Rh3_qt	TCM
ESR1	astragalus mongholicus	linolenic acid	TCM
ESR1	aconiti radix	Coelogin	PRCM
ESR1	ginseng	stigmasterol	TCM
ESR1	celandine	Oxysanguinarine	PRCM
ESR1	ginseng	Diop	TCM
ESR2	ginseng	Deoxygomisin A	TCM
ESR2	caulis sinomenii	magnoflorine	PRCM
ESR2	red ginseng	beta-sitosterol	TCM
ESR2	celandine	worenine	PRCM
ESR2	celandine	Dihydrochelirubine	PRCM
ESR2	celandine	Oxysanguinarine	PRCM
ESR2	marsdenia tenacissima	beta-sitosterol	HCM
ESR2	astragalus mongholicus	7-O-methylisomucronulatol	TCM
ESR2	sarcandra glabra	Sitogluside	HCM
ESR2	caulis sinomenii	Stepholidine	PRCM
ESR2	ginseng	resveratrol	TCM
ESR2	ginseng	taxifolin	TCM
ESR2	ginseng	suchilactone	TCM
ESR2	red ginseng	Tetracosane	TCM
ESR2	celandine	stylopine	PRCM
ESR2	acanthopanax root	beta-sitosterol	TCM
ESR2	ginseng	beta-sitosterol	TCM
ESR2	ginseng	kaempferol	TCM
ESR2	ginseng	4,7-Dihydroxy-5-methoxyl-6-methyl-8-formyl-flavan	TCM
ESR2	red ginseng	Arachic acid	TCM
ESR2	caulis sinomenii	Bianfugenine	PRCM
ESR2	caulis sinomenii	tetrahydropalmatine	PRCM
ESR2	radix aconiti agrestis	Izoteolin	PRCM
ESR2	caulis sinomenii	rutaecarpine	PRCM
ESR2	caulis sinomenii	stepharine	PRCM
ESR2	venenum bufonis	tryptanthrin	HCM
ESR2	astragalus mongholicus	Lariciresinol	TCM
ESR2	ginseng	Frutinone A	TCM
ESR2	celandine	codeine	PRCM
ESR2	venenum bufonis	campesterol	HCM
ESR2	celandine	chelidonine	PRCM
ESR2	acanthopanax root	Melafolone	TCM
ESR2	aconiti radix	3-beta-Hydroxymethyllenetanshiquinone	PRCM
ESR2	caulis sinomenii	16-epi-Isositsirikine	PRCM
ESR2	celandine	coptisine	PRCM
ESR2	red ginseng	Agidol 7	TCM
ESR2	caulis sinomenii	dauriporphinoline	PRCM
ESR2	aconiti radix	Frutinone A	PRCM
ESR2	ginseng	Gomisin B	TCM
ESR2	ginseng	(-)epicatechin	TCM
ESR2	celandine	Dihydrosanguinarine	PRCM
ESR2	celandine	Luteanin	PRCM
ESR2	astragalus mongholicus	beta-sitosterol	TCM
ESR2	celandine	chelamine	PRCM
ESR2	celandine	columbamine	PRCM
ESR2	astragalus mongholicus	3,9-di-O-methylnissolin	TCM
ESR2	celandine	sanguinarine	PRCM
ESR2	sarcandra glabra	Anhydroicaritin	HCM
ESR2	sarcandra glabra	ZINC00391893	HCM
ESR2	astragalus mongholicus	1,7-Dihydroxy-3,9-dimethoxy pterocarpene	TCM
ESR2	celandine	Dihydrochelerythrine	PRCM
ESR2	celandine	bocconine	PRCM
ESR2	acanthopanax root	sesamin	TCM
ESR2	astragalus mongholicus	isorhamnetin	TCM
ESR2	ginseng	Fumarine	TCM
ESR2	radix aconiti agrestis	tricin	PRCM
ESR2	celandine	menisperine	PRCM
ESR2	astragalus mongholicus	calycosin	TCM
ESR2	semen coicis	campesterol	HCM
ESR2	aconiti radix	Perlolyrine	PRCM
ESR2	ginseng	Inermin	TCM
ESR2	astragalus mongholicus	alexandrin	TCM
ESR2	celandine	Cryptopin	PRCM
ESR2	celandine	chelilutine	PRCM
ESR2	semen coicis	beta-sitosterol	HCM
ESR2	astragalus mongholicus	quercetin	TCM
ESR2	astragalus mongholicus	formononetin	TCM
ESR2	astragalus mongholicus	(6aR,11aR)-9,10-dimethoxy-6a,11a-dihydro-6H-benzofurano[3,2-c]chromen-3-ol	TCM
ESR2	mylabris	oleic acid	HCM
ESR2	celandine	berberine	PRCM
ESR2	aconiti radix	Coelogin	PRCM
ESR2	semen coicis	oleic acid	HCM
ESR2	astragalus mongholicus	Mucronulatol	TCM
ESR2	astragalus mongholicus	rhamnocitrin	TCM
ESR2	caulis sinomenii	evodiamine	PRCM
ESR2	astragalus mongholicus	(+)-Syringaresinol	TCM
ESR2	ginseng	Girinimbin	TCM
ESR2	celandine	Fagarine I	PRCM
ESR2	celandine	(+/-)-Homochelidonine	PRCM
ESR2	aconiti radix	glycitein	PRCM
ESR2	celandine	toddaline	PRCM
ESR2	aconiti radix	7-Methoxy-2-methyl isoflavone	PRCM
ESR2	caulis sinomenii	beta-sitosterol	PRCM
ESR2	astragalus mongholicus	daidzein	TCM
ESR2	caulis sinomenii	Sinoacutine	PRCM
ESR2	celandine	(S)-Stylopine	PRCM
ESR2	astragalus mongholicus	Jaranol	TCM
ESR2	ginseng	alexandrin	TCM
ESR2	celandine	Fumarine	PRCM
ESR2	celandine	papaverine	PRCM
ESR2	celandine	oxychleidonine	PRCM
ESR2	ginseng	9-HEXADECENOIC ACID	TCM
ESR2	sarcandra glabra	quercetin	HCM
ESR2	celandine	chelamidine	PRCM
ESR2	ginseng	campesterol	TCM
ESR2	celandine	corysamine	PRCM
ESR2	caulis sinomenii	syringaresinol	PRCM
ESR2	ginseng	DBP	TCM
ESR2	venenum bufonis	beta-sitosterol	HCM
ESR2	celandine	Chelerythrine	PRCM
ESR2	ginseng	Dihydroresveratrol	TCM
ESR2	caulis sinomenii	sinomenine	PRCM
ESR2	celandine	methoxychelidonine	PRCM
ESR2	celandine	rhoeadine	PRCM
ESR2	astragalus mongholicus	kaempferol	TCM
ESR2	celandine	(S)-Canadine	PRCM
ESR2	celandine	(S)-Scoulerine	PRCM
ESR2	acanthopanax root	quercetin	TCM
ESR2	sarcandra glabra	beta-sitosterol	HCM
ESR2	ginseng	Nepetin	TCM
ESR2	caulis sinomenii	kaempferol	PRCM
F3	ginseng	adenosine	TCM
F3	acanthopanax root	quercetin	TCM
F3	astragalus mongholicus	quercetin	TCM
F3	caulis sinomenii	Stepholidine	PRCM
F3	sarcandra glabra	quercetin	HCM
F3	ginseng	resveratrol	TCM
F3	astragalus mongholicus	beta-carotene	TCM
F7	astragalus mongholicus	kaempferol	TCM
F7	celandine	oxychleidonine	PRCM
F7	acanthopanax root	Melafolone	TCM
F7	celandine	Fumarine	PRCM
F7	acanthopanax root	quercetin	TCM
F7	astragalus mongholicus	ononin	TCM
F7	astragalus mongholicus	capsaicin	TCM
F7	astragalus mongholicus	isorhamnetin	TCM
F7	ginseng	suchilactone	TCM
F7	sarcandra glabra	quercetin	HCM
F7	celandine	(S)-Scoulerine	PRCM
F7	caulis sinomenii	evodiamine	PRCM
F7	caulis sinomenii	kaempferol	PRCM
F7	ginseng	Nepetin	TCM
F7	caulis sinomenii	Bianfugenine	PRCM
F7	celandine	Cryptopin	PRCM
F7	celandine	(S)-Canadine	PRCM
F7	astragalus mongholicus	quercetin	TCM
F7	celandine	columbamine	PRCM
F7	celandine	Fagarine I	PRCM
F7	celandine	Stypandrol	PRCM
F7	red ginseng	Arachic acid	TCM
F7	ginseng	kaempferol	TCM
F7	caulis sinomenii	syringaresinol	PRCM
F7	mylabris	oleic acid	HCM
F7	ginseng	Fumarine	TCM
F7	sarcandra glabra	Anhydroicaritin	HCM
F7	semen coicis	oleic acid	HCM
F7	radix aconiti agrestis	tricin	PRCM
FAS	celandine	morphine	PRCM
FAS	astragalus mongholicus	capsaicin	TCM
FAS	venenum bufonis	morphine	HCM
FASN	celandine	morphine	PRCM
FASN	venenum bufonis	morphine	HCM
FASN	acanthopanax root	sesamin	TCM
FASN	astragalus mongholicus	capsaicin	TCM
FOS	celandine	tetrandrine	PRCM
FOS	celandine	berberine	PRCM
FOS	acanthopanax root	quercetin	TCM
FOS	ginseng	adenosine	TCM
FOS	celandine	colchicine	PRCM
FOS	celandine	morphine	PRCM
FOS	ginseng	resveratrol	TCM
FOS	venenum bufonis	morphine	HCM
FOS	astragalus mongholicus	daidzein	TCM
FOS	astragalus mongholicus	quercetin	TCM
FOS	sarcandra glabra	quercetin	HCM
FOS	astragalus mongholicus	capsaicin	TCM
GSK3B	celandine	(S)-Scoulerine	PRCM
GSK3B	ginseng	suchilactone	TCM
GSK3B	celandine	(S)-Canadine	PRCM
GSK3B	celandine	Oxysanguinarine	PRCM
GSK3B	venenum bufonis	beta-sitosterol	HCM
GSK3B	aconiti radix	Frutinone A	PRCM
GSK3B	semen coicis	beta-sitosterol	HCM
GSK3B	venenum bufonis	tryptanthrin	HCM
GSK3B	ginseng	9-HEXADECENOIC ACID	TCM
GSK3B	celandine	papaverine	PRCM
GSK3B	venenum bufonis	campesterol	HCM
GSK3B	aconiti radix	3-beta-Hydroxymethyllenetanshiquinone	PRCM
GSK3B	ginseng	Inermin	TCM
GSK3B	astragalus mongholicus	(6aR,11aR)-9,10-dimethoxy-6a,11a-dihydro-6H-benzofurano[3,2-c]chromen-3-ol	TCM
GSK3B	semen coicis	oleic acid	HCM
GSK3B	caulis sinomenii	rutaecarpine	PRCM
GSK3B	astragalus mongholicus	(Z)-1-(2,4-dihydroxyphenyl)-3-(4-hydroxyphenyl)prop-2-en-1-one	TCM
GSK3B	astragalus mongholicus	formononetin	TCM
GSK3B	ginseng	alexandrin	TCM
GSK3B	radix aconiti agrestis	tricin	PRCM
GSK3B	astragalus mongholicus	kaempferol	TCM
GSK3B	caulis sinomenii	evodiamine	PRCM
GSK3B	celandine	corysamine	PRCM
GSK3B	celandine	methoxychelidonine	PRCM
GSK3B	astragalus mongholicus	beta-sitosterol	TCM
GSK3B	ginseng	campesterol	TCM
GSK3B	astragalus mongholicus	isorhamnetin	TCM
GSK3B	semen coicis	campesterol	HCM
GSK3B	ginseng	DBP	TCM
GSK3B	astragalus mongholicus	Mucronulatol	TCM
GSK3B	celandine	Fumarine	PRCM
GSK3B	acanthopanax root	quercetin	TCM
GSK3B	ginseng	Deoxygomisin A	TCM
GSK3B	astragalus mongholicus	Lariciresinol	TCM
GSK3B	astragalus mongholicus	Bifendate	TCM
GSK3B	ginseng	4,7-Dihydroxy-5-methoxyl-6-methyl-8-formyl-flavan	TCM
GSK3B	astragalus mongholicus	1,7-Dihydroxy-3,9-dimethoxy pterocarpene	TCM
GSK3B	aconiti radix	7-Methoxy-2-methyl isoflavone	PRCM
GSK3B	aconiti radix	glycitein	PRCM
GSK3B	celandine	chelamine	PRCM
GSK3B	celandine	columbamine	PRCM
GSK3B	celandine	rhoeadine	PRCM
GSK3B	sarcandra glabra	Sitogluside	HCM
GSK3B	ginseng	taxifolin	TCM
GSK3B	astragalus mongholicus	rhamnocitrin	TCM
GSK3B	celandine	menisperine	PRCM
GSK3B	acanthopanax root	beta-sitosterol	TCM
GSK3B	caulis sinomenii	Bianfugenine	PRCM
[truncated: 2,179 more rows]
