# Supplementary material for: Systematic analysis of the role and significance of target genes of active ingredients of traditional Chinese medicine injections in the progression and immune microenvironment of hepatocellular carcinoma
Source: Front Pharmacol. 2023 Jan 6;13:1095965. doi: 10.3389/fphar.2022.1095965 (PMC9852871; doi:10.3389/fphar.2022.1095965)
Supplement: Supplementary file 4 [file Table4.XLSX]

## Sheet: GO
ONTOLOGY	ID	Description	setSize	enrichmentScore	NES	pvalue	p.adjust	qvalue
MF	GO:0005201	extracellular matrix structural constituent	125	0.615316	2.27243	1.98238e-13	2.46027e-11	1.72117e-11
BP	GO:0000819	sister chromatid segregation	129	0.584942	2.16884	2.4065e-11	1.99109e-09	1.39293e-09
BP	GO:0098813	nuclear chromosome segregation	162	0.568882	2.16854	6.51649e-13	7.30477e-11	5.1103e-11
BP	GO:0000070	mitotic sister chromatid segregation	114	0.591836	2.15921	1.97982e-10	1.26236e-08	8.83129e-09
BP	GO:1902850	microtubule cytoskeleton organization involved in mitosis	102	0.591183	2.12379	2.05724e-09	9.99847e-08	6.99476e-08
BP	GO:0007059	chromosome segregation	199	0.543445	2.11905	6.00603e-13	6.84294e-11	4.78721e-11
BP	GO:0007051	spindle organization	121	0.574881	2.11389	8.05042e-10	4.40555e-08	3.08205e-08
BP	GO:0033044	regulation of chromosome organization	142	0.563243	2.1137	1.59164e-10	1.06365e-08	7.4411e-09
BP	GO:0051301	cell division	395	0.50748	2.0984	2.52947e-18	6.51105e-16	4.55502e-16
MF	GO:0030020	extracellular matrix structural constituent conferring tensile strength	31	0.71871	2.09022	1.25246e-06	3.02242e-05	2.11444e-05
CC	GO:0098687	chromosomal region	217	0.531204	2.08945	2.01583e-12	2.12273e-10	1.48503e-10
CC	GO:0005819	spindle	235	0.52658	2.08723	4.6853e-13	5.42714e-11	3.79673e-11
BP	GO:0007052	mitotic spindle organization	86	0.59553	2.08685	3.31375e-08	1.21855e-06	8.52476e-07
BP	GO:0051304	chromosome separation	65	0.621699	2.0829	2.11084e-07	6.54926e-06	4.58175e-06
BP	GO:0051983	regulation of chromosome segregation	61	0.628406	2.08193	2.95121e-07	8.80298e-06	6.15842e-06
CC	GO:0098644	complex of collagen trimers	20	0.79002	2.0814	2.05159e-06	4.58475e-05	3.20742e-05
BP	GO:1905818	regulation of chromosome separation	52	0.639765	2.06062	9.98426e-07	2.51415e-05	1.75886e-05
BP	GO:0140014	mitotic nuclear division	191	0.530569	2.05991	2.70216e-11	2.18373e-09	1.5277e-09
BP	GO:2001251	negative regulation of chromosome organization	65	0.613073	2.054	5.26755e-07	1.44132e-05	1.00832e-05
BP	GO:0051225	spindle assembly	75	0.5954	2.04214	1.58018e-07	5.06095e-06	3.54056e-06
BP	GO:0097529	myeloid leukocyte migration	170	0.531981	2.0393	2.60651e-10	1.63201e-08	1.14172e-08
CC	GO:0000776	kinetochore	88	0.579574	2.03812	1.74806e-07	5.49196e-06	3.84208e-06
BP	GO:0033045	regulation of sister chromatid segregation	51	0.634745	2.03712	1.58706e-06	3.68898e-05	2.58075e-05
BP	GO:0051985	negative regulation of chromosome segregation	36	0.6784	2.0352	4.14162e-06	8.36751e-05	5.85377e-05
BP	GO:1905819	negative regulation of chromosome separation	36	0.6784	2.0352	4.14162e-06	8.36751e-05	5.85377e-05
CC	GO:0022626	cytosolic ribosome	60	0.615718	2.03428	5.2508e-07	1.44132e-05	1.00832e-05
BP	GO:0030199	collagen fibril organization	45	0.646485	2.02635	1.1161e-06	2.75068e-05	1.92433e-05
BP	GO:0000280	nuclear division	263	0.505766	2.0256	7.67607e-13	8.46805e-11	5.9241e-11
CC	GO:0005583	fibrillar collagen trimer	11	0.888111	2.02005	2.14005e-06	4.75186e-05	3.32432e-05
CC	GO:0098643	banded collagen fibril	11	0.888111	2.02005	2.14005e-06	4.75186e-05	3.32432e-05
BP	GO:0033047	regulation of mitotic sister chromatid segregation	37	0.666849	2.01188	1.18132e-05	0.000206805	0.000144677
BP	GO:0044784	metaphase/anaphase transition of cell cycle	46	0.637786	2.0074	5.31458e-06	0.000104046	7.27888e-05
BP	GO:0010965	regulation of mitotic sister chromatid separation	46	0.637633	2.00692	5.50609e-06	0.000106594	7.45715e-05
BP	GO:1902100	negative regulation of metaphase/anaphase transition of cell cycle	34	0.676779	2.00687	8.83811e-06	0.000161644	0.000113084
BP	GO:2000573	positive regulation of DNA biosynthetic process	58	0.609943	2.00325	2.59423e-06	5.582e-05	3.90508e-05
BP	GO:0033046	negative regulation of sister chromatid segregation	34	0.675033	2.00169	9.52171e-06	0.000170997	0.000119627
BP	GO:0033048	negative regulation of mitotic sister chromatid segregation	34	0.675033	2.00169	9.52171e-06	0.000170997	0.000119627
BP	GO:2000816	negative regulation of mitotic sister chromatid separation	34	0.675033	2.00169	9.52171e-06	0.000170997	0.000119627
MF	GO:0004984	olfactory receptor activity	31	0.687801	2.00032	1.17484e-05	0.000206244	0.000144285
BP	GO:0050911	detection of chemical stimulus involved in sensory perception of smell	31	0.687801	2.00032	1.17484e-05	0.000206244	0.000144285
BP	GO:0051306	mitotic sister chromatid separation	48	0.629888	1.99859	9.2103e-06	0.000166856	0.000116729
BP	GO:0032200	telomere organization	95	0.561861	1.99798	3.92639e-07	1.10929e-05	7.76038e-06
CC	GO:0000922	spindle pole	105	0.553022	1.99486	7.06196e-08	2.40591e-06	1.68314e-06
BP	GO:0097530	granulocyte migration	115	0.54584	1.9938	1.94039e-07	6.04741e-06	4.23067e-06
BP	GO:0000723	telomere maintenance	91	0.563946	1.99287	6.48498e-07	1.74018e-05	1.2174e-05
MF	GO:0005198	structural molecule activity	470	0.476013	1.99041	2.07743e-16	4.01059e-14	2.80574e-14
BP	GO:0030595	leukocyte chemotaxis	173	0.51725	1.98664	8.68747e-09	3.63723e-07	2.54454e-07
BP	GO:1990266	neutrophil migration	93	0.559217	1.98245	8.12965e-07	2.11615e-05	1.48042e-05
CC	GO:0098636	protein complex involved in cell adhesion	35	0.664259	1.98131	1.69514e-05	0.000284571	0.000199081
BP	GO:0007091	metaphase/anaphase transition of mitotic cell cycle	44	0.634682	1.98073	8.88564e-06	0.000162087	0.000113393
BP	GO:0050900	leukocyte migration	285	0.490818	1.97936	8.15958e-12	7.46172e-10	5.22009e-10
BP	GO:0043062	extracellular structure organization	220	0.501938	1.97701	1.83405e-10	1.19128e-08	8.33399e-09
BP	GO:0071675	regulation of mononuclear cell migration	89	0.561174	1.97672	7.60915e-07	1.98811e-05	1.39085e-05
CC	GO:0000793	condensed chromosome	149	0.523658	1.97671	2.35388e-08	8.9887e-07	6.28835e-07
BP	GO:0030198	extracellular matrix organization	219	0.502045	1.97642	4.80334e-10	2.80531e-08	1.96255e-08
BP	GO:0045229	external encapsulating structure organization	221	0.501511	1.9762	2.89669e-10	1.76597e-08	1.23544e-08
BP	GO:1902099	regulation of metaphase/anaphase transition of cell cycle	45	0.630234	1.97541	5.03435e-06	9.91183e-05	6.93415e-05
BP	GO:0070661	leukocyte proliferation	248	0.495446	1.97375	8.54415e-11	6.12184e-09	4.28274e-09
BP	GO:0045841	negative regulation of mitotic metaphase/anaphase transition	32	0.673765	1.97278	1.98557e-05	0.000322424	0.000225562
BP	GO:0030593	neutrophil chemotaxis	77	0.572609	1.97226	8.50815e-07	2.1982e-05	1.53783e-05
BP	GO:0042113	B cell activation	190	0.507335	1.96855	1.57266e-09	7.97839e-08	5.58155e-08
BP	GO:0071621	granulocyte chemotaxis	95	0.551958	1.96277	1.209e-06	2.94826e-05	2.06255e-05
BP	GO:0035987	endodermal cell differentiation	35	0.656513	1.95821	2.96199e-05	0.000457463	0.000320034
BP	GO:0048285	organelle fission	292	0.48442	1.95759	8.27328e-12	7.46744e-10	5.2241e-10
BP	GO:0042110	T cell activation	367	0.47548	1.95591	2.33561e-13	2.8478e-11	1.99228e-11
BP	GO:0033627	cell adhesion mediated by integrin	64	0.584312	1.9526	4.69898e-06	9.38446e-05	6.56521e-05
BP	GO:0002181	cytoplasmic translation	82	0.560884	1.95112	1.38441e-06	3.28384e-05	2.29732e-05
BP	GO:0002696	positive regulation of leukocyte activation	251	0.489128	1.95071	1.21526e-10	8.36243e-09	5.85022e-09
BP	GO:1903039	positive regulation of leukocyte cell-cell adhesion	189	0.502915	1.95033	3.96829e-09	1.81445e-07	1.26936e-07
BP	GO:0050867	positive regulation of cell activation	262	0.487007	1.94979	3.49667e-11	2.73833e-09	1.91569e-09
BP	GO:1903047	mitotic cell cycle process	471	0.466125	1.94932	4.52877e-15	7.31975e-13	5.12078e-13
BP	GO:0030832	regulation of actin filament length	98	0.545619	1.94919	1.55826e-06	3.6342e-05	2.54243e-05
BP	GO:0002685	regulation of leukocyte migration	164	0.510377	1.94834	3.34104e-08	1.22212e-06	8.54973e-07
BP	GO:0051251	positive regulation of lymphocyte activation	220	0.494645	1.94829	6.57013e-10	3.65299e-08	2.55557e-08
CC	GO:0005925	focal adhesion	318	0.478636	1.94779	4.88269e-12	4.58577e-10	3.20813e-10
BP	GO:0030071	regulation of mitotic metaphase/anaphase transition	43	0.626825	1.94745	2.36684e-05	0.000373853	0.000261542
BP	GO:0060326	cell chemotaxis	231	0.492077	1.94735	1.7969e-09	8.92032e-08	6.24051e-08
MF	GO:0050840	extracellular matrix binding	38	0.641392	1.94556	3.78758e-05	0.000555352	0.000388515
BP	GO:0033141	positive regulation of peptidyl-serine phosphorylation of STAT protein	12	0.836193	1.94474	2.50934e-05	0.000394568	0.000276033
BP	GO:0002687	positive regulation of leukocyte migration	113	0.533533	1.94438	2.66761e-07	8.02593e-06	5.61481e-06
BP	GO:0001706	endoderm formation	41	0.63161	1.94423	2.23481e-05	0.00035461	0.000248079
BP	GO:0032204	regulation of telomere maintenance	55	0.597423	1.9438	7.97494e-06	0.000147409	0.000103125
BP	GO:0007159	leukocyte cell-cell adhesion	282	0.482165	1.94264	1.78012e-11	1.52739e-09	1.06853e-09
BP	GO:0031577	spindle checkpoint signaling	31	0.667216	1.94046	4.83184e-05	0.000677042	0.000473647
BP	GO:0008064	regulation of actin polymerization or depolymerization	97	0.54348	1.93852	2.60241e-06	5.58233e-05	3.90531e-05
BP	GO:2001252	positive regulation of chromosome organization	60	0.586118	1.93648	6.04009e-06	0.000114383	8.00206e-05
BP	GO:0051784	negative regulation of nuclear division	40	0.631887	1.93585	3.49678e-05	0.000522637	0.000365628
BP	GO:0051310	metaphase plate congression	43	0.622989	1.93553	3.06297e-05	0.000465813	0.000325875
BP	GO:0051054	positive regulation of DNA metabolic process	179	0.501128	1.93208	2.49015e-08	9.45712e-07	6.61604e-07
MF	GO:0042379	chemokine receptor binding	44	0.618943	1.93162	2.64025e-05	0.000414215	0.000289778
CC	GO:0030055	cell-substrate junction	323	0.473432	1.929	7.95314e-11	5.75774e-09	4.02802e-09
CC	GO:0072686	mitotic spindle	96	0.541276	1.92779	1.00871e-06	2.53087e-05	1.77055e-05
BP	GO:0042554	superoxide anion generation	31	0.662299	1.92616	5.5424e-05	0.000756772	0.000529425
BP	GO:0032729	positive regulation of interferon-gamma production	60	0.582824	1.9256	7.44474e-06	0.000138345	9.67837e-05
BP	GO:0006261	DNA-templated DNA replication	99	0.537405	1.92256	1.77762e-06	4.06397e-05	2.84308e-05
CC	GO:0070821	tertiary granule membrane	52	0.595888	1.9193	2.74303e-05	0.000428406	0.000299706
BP	GO:0032609	interferon-gamma production	82	0.551468	1.91836	3.50638e-06	7.23125e-05	5.05887e-05
BP	GO:0032649	regulation of interferon-gamma production	82	0.551468	1.91836	3.50638e-06	7.23125e-05	5.05887e-05
BP	GO:0006270	DNA replication initiation	24	0.697416	1.91727	8.63777e-05	0.00107972	0.000755355
BP	GO:0030833	regulation of actin filament polymerization	85	0.547959	1.91685	2.45699e-06	5.33627e-05	3.73316e-05
BP	GO:0032943	mononuclear cell proliferation	225	0.485523	1.91664	4.11207e-09	1.85577e-07	1.29827e-07
BP	GO:0050870	positive regulation of T cell activation	171	0.499597	1.91637	3.07182e-08	1.1478e-06	8.02983e-07
BP	GO:0090594	inflammatory response to wounding	13	0.80736	1.91552	7.07208e-05	0.00091871	0.000642714
CC	GO:0099513	polymeric cytoskeletal fiber	394	0.463208	1.91505	7.97566e-13	8.63546e-11	6.04122e-11
BP	GO:0007094	mitotic spindle assembly checkpoint signaling	30	0.66296	1.91481	6.691e-05	0.000880728	0.000616143
BP	GO:0071173	spindle assembly checkpoint signaling	30	0.66296	1.91481	6.691e-05	0.000880728	0.000616143
BP	GO:0071174	mitotic spindle checkpoint signaling	30	0.66296	1.91481	6.691e-05	0.000880728	0.000616143
BP	GO:0032271	regulation of protein polymerization	129	0.515567	1.91161	4.11804e-07	1.15872e-05	8.10622e-06
MF	GO:0005518	collagen binding	51	0.595051	1.90973	3.02268e-05	0.000463745	0.000324428
BP	GO:0046651	lymphocyte proliferation	221	0.484382	1.9087	5.33197e-09	2.36033e-07	1.65125e-07
BP	GO:1902107	positive regulation of leukocyte differentiation	123	0.517465	1.90713	8.85391e-07	2.27065e-05	1.58851e-05
BP	GO:1903708	positive regulation of hemopoiesis	123	0.517465	1.90713	8.85391e-07	2.27065e-05	1.58851e-05
CC	GO:0022625	cytosolic large ribosomal subunit	34	0.6424	1.90493	7.48739e-05	0.00096156	0.000672691
BP	GO:0022409	positive regulation of cell-cell adhesion	218	0.483577	1.90298	4.65885e-09	2.08897e-07	1.46141e-07
BP	GO:0001776	leukocyte homeostasis	69	0.562338	1.90294	1.60448e-05	0.000270004	0.00018889
CC	GO:0051233	spindle midzone	29	0.663123	1.90112	0.000104089	0.00126915	0.000887876
BP	GO:0051052	regulation of DNA metabolic process	301	0.468694	1.89883	2.65901e-10	1.65001e-08	1.15432e-08
BP	GO:0008154	actin polymerization or depolymerization	123	0.514923	1.89776	1.21871e-06	2.96156e-05	2.07186e-05
BP	GO:0050863	regulation of T cell activation	251	0.475283	1.89549	1.48462e-09	7.64305e-08	5.34695e-08
BP	GO:0051303	establishment of chromosome localization	51	0.590374	1.89472	3.70966e-05	0.000548556	0.000383761
BP	GO:0050000	chromosome localization	52	0.587507	1.8923	4.11455e-05	0.000599499	0.0004194
BP	GO:0042098	T cell proliferation	155	0.498649	1.89113	1.61731e-07	5.1561e-06	3.60712e-06
BP	GO:0008608	attachment of spindle microtubules to kinetochore	23	0.694257	1.88995	0.000131306	0.001552	0.00108576
BP	GO:0030838	positive regulation of actin filament polymerization	34	0.636919	1.88867	0.000117255	0.00140747	0.000984642
BP	GO:0070663	regulation of leukocyte proliferation	188	0.487134	1.8881	6.85668e-08	2.3591e-06	1.65039e-06
BP	GO:0045839	negative regulation of mitotic nuclear division	37	0.625464	1.88703	9.97794e-05	0.00122955	0.000860173
BP	GO:0002504	antigen processing and presentation of peptide or polysaccharide antigen via MHC class II	24	0.686302	1.88672	0.000142523	0.00165089	0.00115494
CC	GO:0032432	actin filament bundle	58	0.574228	1.88595	3.53344e-05	0.000526983	0.000368669
BP	GO:0008347	glial cell migration	37	0.624866	1.88522	0.00010259	0.00125528	0.000878175
BP	GO:0090307	mitotic spindle assembly	49	0.591444	1.88418	4.96057e-05	0.000690901	0.000483343
BP	GO:1903037	regulation of leukocyte cell-cell adhesion	251	0.472361	1.88384	3.13217e-09	1.491e-07	1.04308e-07
BP	GO:0007088	regulation of mitotic nuclear division	78	0.545773	1.88375	1.22092e-05	0.000212854	0.000148909
CC	GO:0001726	ruffle	128	0.507458	1.87985	1.27792e-06	3.05208e-05	2.13519e-05
BP	GO:0071677	positive regulation of mononuclear cell migration	55	0.577766	1.87984	4.50535e-05	0.000637722	0.00044614
BP	GO:0050921	positive regulation of chemotaxis	110	0.517343	1.87836	3.22603e-06	6.733e-05	4.7103e-05
BP	GO:0051783	regulation of nuclear division	96	0.52721	1.87769	5.50464e-06	0.000106594	7.45715e-05
BP	GO:0051249	regulation of lymphocyte activation	328	0.460268	1.87769	1.44128e-10	9.82048e-09	6.87025e-09
BP	GO:0010833	telomere maintenance via telomere lengthening	53	0.580884	1.87755	4.92899e-05	0.000687881	0.00048123
BP	GO:1904356	regulation of telomere maintenance via telomere lengthening	42	0.606832	1.8767	9.62059e-05	0.00118762	0.00083084
BP	GO:0002495	antigen processing and presentation of peptide antigen via MHC class II	22	0.695622	1.87398	0.000202515	0.00221273	0.00154799
BP	GO:0140013	meiotic nuclear division	96	0.525851	1.87285	5.86266e-06	0.000112557	7.87427e-05
BP	GO:1903046	meiotic cell cycle process	109	0.515454	1.86901	2.79023e-06	5.9668e-05	4.17427e-05
BP	GO:0036336	dendritic cell migration	24	0.679838	1.86895	0.000204427	0.00221995	0.00155304
BP	GO:0002260	lymphocyte homeostasis	49	0.586334	1.8679	7.57865e-05	0.000970011	0.000678604
BP	GO:0050864	regulation of B cell activation	86	0.533038	1.86786	1.71898e-05	0.000287877	0.000201394
BP	GO:1901991	negative regulation of mitotic cell cycle phase transition	116	0.510566	1.86723	1.79068e-06	4.0804e-05	2.85458e-05
BP	GO:0032392	DNA geometric change	65	0.556807	1.86549	2.68855e-05	0.000420843	0.000294415
BP	GO:0032206	positive regulation of telomere maintenance	37	0.618089	1.86477	0.000160209	0.00180755	0.00126454
BP	GO:0007080	mitotic metaphase plate congression	35	0.624675	1.86324	0.000153742	0.00174592	0.00122142
BP	GO:0006278	RNA-templated DNA biosynthetic process	48	0.587181	1.86309	7.86983e-05	0.000999914	0.000699524
BP	GO:0007566	embryo implantation	38	0.613635	1.86136	0.000144489	0.00166811	0.00116698
BP	GO:0006260	DNA replication	182	0.481498	1.85973	1.68805e-07	5.33271e-06	3.73068e-06
BP	GO:0042129	regulation of T cell proliferation	128	0.501958	1.85947	2.2663e-06	4.98443e-05	3.48702e-05
BP	GO:0071103	DNA conformation change	71	0.546688	1.85851	2.80078e-05	0.000435468	0.000304646
CC	GO:0002102	podosome	17	0.733249	1.85824	0.000228008	0.00242302	0.0016951
BP	GO:0002694	regulation of leukocyte activation	388	0.449784	1.85752	2.59396e-11	2.12095e-09	1.48378e-09
BP	GO:2000278	regulation of DNA biosynthetic process	88	0.528158	1.85731	1.5673e-05	0.000266326	0.000186317
MF	GO:0048407	platelet-derived growth factor binding	11	0.816559	1.8573	0.000174635	0.00194505	0.00136073
BP	GO:0007492	endoderm development	61	0.560237	1.85609	6.08727e-05	0.000824688	0.000576938
BP	GO:0085029	extracellular matrix assembly	35	0.622093	1.85554	0.000183361	0.00201959	0.00141287
BP	GO:0032210	regulation of telomere maintenance via telomerase	39	0.608542	1.85528	0.000158295	0.00178886	0.00125146
CC	GO:0005876	spindle microtubule	48	0.58427	1.85385	9.52664e-05	0.00117812	0.000824191
BP	GO:0051321	meiotic cell cycle	143	0.493151	1.85243	1.74914e-06	4.01205e-05	2.80676e-05
CC	GO:0005581	collagen trimer	54	0.570462	1.85014	8.47541e-05	0.00106325	0.000743833
CC	GO:0000228	nuclear chromosome	120	0.503404	1.84909	2.0231e-06	4.53567e-05	3.17308e-05
BP	GO:0007004	telomere maintenance via telomerase	47	0.584617	1.84746	0.000110649	0.00133741	0.000935627
BP	GO:0032273	positive regulation of protein polymerization	64	0.552559	1.84649	4.71106e-05	0.000664136	0.000464618
BP	GO:0032508	DNA duplex unwinding	62	0.555578	1.8462	6.34651e-05	0.000848595	0.000593663
BP	GO:0140694	non-membrane-bounded organelle assembly	242	0.464423	1.84598	1.36069e-08	5.37318e-07	3.75899e-07
BP	GO:0071674	mononuclear cell migration	142	0.491732	1.84534	1.62355e-06	3.76123e-05	2.63129e-05
CC	GO:0042613	MHC class II protein complex	11	0.811137	1.84496	0.000220513	0.00236143	0.00165202
BP	GO:0044772	mitotic cell cycle phase transition	274	0.459025	1.84481	7.04091e-09	3.00211e-07	2.10022e-07
BP	GO:0050851	antigen receptor-mediated signaling pathway	119	0.50136	1.83963	4.85518e-06	9.64099e-05	6.74468e-05
BP	GO:0050865	regulation of cell activation	425	0.442321	1.83785	2.35816e-11	1.9746e-09	1.3814e-09
BP	GO:0000724	double-strand break repair via homologous recombination	86	0.524268	1.83714	3.14213e-05	0.000473706	0.000331397
BP	GO:0000725	recombinational repair	86	0.524268	1.83714	3.14213e-05	0.000473706	0.000331397
MF	GO:0023023	MHC protein complex binding	24	0.668169	1.83687	0.000355588	0.00359206	0.00251295
CC	GO:0005884	actin filament	78	0.532036	1.83633	3.43568e-05	0.000514612	0.000360014
BP	GO:0006302	double-strand break repair	153	0.48469	1.83558	1.27263e-06	3.04991e-05	2.13367e-05
BP	GO:0051258	protein polymerization	179	0.476046	1.83538	6.72895e-07	1.79181e-05	1.25352e-05
MF	GO:0003777	microtubule motor activity	43	0.590537	1.83471	0.000182386	0.00201523	0.00140982
BP	GO:0050866	negative regulation of cell activation	154	0.483883	1.83372	9.5728e-07	2.43703e-05	1.70491e-05
BP	GO:0070664	negative regulation of leukocyte proliferation	73	0.536457	1.83213	4.78904e-05	0.000673569	0.000471218
BP	GO:0042100	B cell proliferation	71	0.538686	1.8313	5.20144e-05	0.000718688	0.000502783
CC	GO:0042611	MHC protein complex	17	0.722494	1.83099	0.000394628	0.00384789	0.00269192
MF	GO:0001968	fibronectin binding	22	0.679098	1.82947	0.000381885	0.00375771	0.00262883
CC	GO:0005875	microtubule associated complex	95	0.514463	1.82943	1.55557e-05	0.00026498	0.000185376
BP	GO:0032944	regulation of mononuclear cell proliferation	172	0.476595	1.82936	1.02742e-06	2.56855e-05	1.79691e-05
CC	GO:0005604	basement membrane	69	0.540224	1.82811	6.41793e-05	0.00085286	0.000596647
BP	GO:0030574	collagen catabolic process	36	0.609123	1.82737	0.000294349	0.00304877	0.00213287
BP	GO:0022407	regulation of cell-cell adhesion	327	0.447967	1.82705	5.37978e-10	3.06471e-08	2.14402e-08
BP	GO:0045132	meiotic chromosome segregation	45	0.582739	1.82654	0.000183104	0.00201959	0.00141287
CC	GO:0008305	integrin complex	25	0.657609	1.82452	0.000439691	0.00417466	0.00292053
MF	GO:0044183	protein folding chaperone	27	0.64627	1.82398	0.000407982	0.00393973	0.00275617
MF	GO:0050839	cell adhesion molecule binding	407	0.439774	1.82212	2.44049e-10	1.54195e-08	1.07872e-08
BP	GO:0045621	positive regulation of lymphocyte differentiation	84	0.521493	1.82085	4.85551e-05	0.00067899	0.00047501
BP	GO:0071897	DNA biosynthetic process	133	0.489183	1.8207	6.00616e-06	0.000114364	8.0007e-05
BP	GO:0030041	actin filament polymerization	106	0.50323	1.81767	1.29082e-05	0.000223721	0.000156511
BP	GO:0050868	negative regulation of T cell activation	89	0.515534	1.81595	3.7835e-05	0.000555352	0.000388515
CC	GO:1990904	ribonucleoprotein complex	390	0.438963	1.81348	1.93217e-10	1.24338e-08	8.69852e-09
BP	GO:0051495	positive regulation of cytoskeleton organization	141	0.48348	1.81283	4.93306e-06	9.76774e-05	6.83335e-05
BP	GO:0030098	lymphocyte differentiation	280	0.450078	1.81235	3.5525e-08	1.27696e-06	8.93343e-07
BP	GO:0051302	regulation of cell division	129	0.48848	1.81118	7.50036e-06	0.000139007	9.72467e-05
BP	GO:0044839	cell cycle G2/M phase transition	101	0.504574	1.81018	3.00338e-05	0.000461803	0.00032307
BP	GO:0072678	T cell migration	45	0.577453	1.80997	0.000256623	0.00269823	0.00188764
BP	GO:0007093	mitotic cell cycle checkpoint signaling	88	0.514183	1.80817	5.09372e-05	0.000706614	0.000494336
MF	GO:0046625	sphingolipid binding	15	0.735765	1.80807	0.000559258	0.00509386	0.00356358
BP	GO:0030217	T cell differentiation	192	0.465363	1.80767	1.54652e-06	3.61897e-05	2.53177e-05
BP	GO:0042102	positive regulation of T cell proliferation	76	0.525901	1.80753	8.87992e-05	0.00110731	0.000774658
BP	GO:0002521	leukocyte differentiation	412	0.435846	1.80736	9.67059e-10	5.13058e-08	3.58927e-08
BP	GO:0050670	regulation of lymphocyte proliferation	169	0.471759	1.80721	1.25826e-06	3.02592e-05	2.11688e-05
BP	GO:0051973	positive regulation of telomerase activity	24	0.65736	1.80715	0.00057873	0.00522322	0.00365408
BP	GO:0030335	positive regulation of cell migration	390	0.43731	1.80665	2.97223e-10	1.79626e-08	1.25664e-08
BP	GO:0051988	regulation of attachment of spindle microtubules to kinetochore	10	0.813783	1.80612	0.000418052	0.00401307	0.00280748
BP	GO:0090025	regulation of monocyte chemotaxis	23	0.663277	1.80561	0.000597372	0.005364	0.00375256
BP	GO:0032963	collagen metabolic process	73	0.528459	1.80481	8.2478e-05	0.00104168	0.000728745
BP	GO:1905517	macrophage migration	38	0.594627	1.8037	0.000394189	0.00384789	0.00269192
BP	GO:0006801	superoxide metabolic process	50	0.563875	1.80312	0.000250412	0.00263692	0.00184474
BP	GO:0006310	DNA recombination	176	0.468319	1.80213	1.83173e-06	4.1603e-05	2.91048e-05
BP	GO:0045730	respiratory burst	26	0.643777	1.80188	0.000605336	0.00542151	0.0037928
CC	GO:0062023	collagen-containing extracellular matrix	304	0.444315	1.8016	2.1623e-08	8.30274e-07	5.80846e-07
MF	GO:0051015	actin filament binding	149	0.476982	1.80052	6.60925e-06	0.000124483	8.70864e-05
BP	GO:0010638	positive regulation of organelle organization	342	0.439911	1.80037	9.89108e-09	4.04371e-07	2.82891e-07
BP	GO:0032928	regulation of superoxide anion generation	20	0.683345	1.80036	0.000691714	0.00603946	0.00422511
BP	GO:0050691	regulation of defense response to virus by host	20	0.683294	1.80022	0.000691714	0.00603946	0.00422511
BP	GO:0002695	negative regulation of leukocyte activation	137	0.481521	1.79896	5.20808e-06	0.000102249	7.15318e-05
BP	GO:0044786	cell cycle DNA replication	31	0.618446	1.79862	0.000609664	0.00544623	0.00381009
CC	GO:0042641	actomyosin	57	0.548899	1.79719	0.000213712	0.00229567	0.00160601
BP	GO:0002690	positive regulation of leukocyte chemotaxis	75	0.523968	1.79714	8.89038e-05	0.00110731	0.000774658
BP	GO:0051272	positive regulation of cellular component movement	406	0.433777	1.79696	1.75208e-10	1.14877e-08	8.0366e-09
BP	GO:1902751	positive regulation of cell cycle G2/M phase transition	22	0.666737	1.79616	0.000704463	0.00612002	0.00428146
CC	GO:0005874	microtubule	252	0.449955	1.79517	8.32331e-08	2.80811e-06	1.96451e-06
MF	GO:0005544	calcium-dependent phospholipid binding	27	0.635541	1.7937	0.000682832	0.00598447	0.00418664
BP	GO:2000147	positive regulation of cell motility	399	0.433446	1.79353	1.33757e-09	6.93742e-08	4.8533e-08
BP	GO:0042119	neutrophil activation	31	0.616485	1.79292	0.000659404	0.00580108	0.00405834
BP	GO:0045685	regulation of glial cell differentiation	50	0.560591	1.79262	0.000310951	0.0032064	0.00224314
MF	GO:0008009	chemokine activity	34	0.603893	1.79074	0.000580626	0.00522714	0.00365682
CC	GO:0030496	midbody	131	0.481938	1.79044	1.12214e-05	0.000198951	0.000139183
BP	GO:0036230	granulocyte activation	34	0.603389	1.78925	0.00059334	0.00533469	0.00373206
CC	GO:0000307	cyclin-dependent protein kinase holoenzyme complex	35	0.599832	1.78914	0.000559958	0.00509386	0.00356358
BP	GO:0033630	positive regulation of cell adhesion mediated by integrin	16	0.716553	1.78906	0.000820496	0.00690369	0.00482971
BP	GO:1904358	positive regulation of telomere maintenance via telomere lengthening	28	0.628727	1.78904	0.000764103	0.00649208	0.00454175
BP	GO:0030183	B cell differentiation	105	0.495429	1.78711	2.0523e-05	0.000331709	0.000232058
BP	GO:0010718	positive regulation of epithelial to mesenchymal transition	37	0.591733	1.78526	0.000564948	0.00512583	0.00358595
BP	GO:0002688	regulation of leukocyte chemotaxis	95	0.502026	1.78521	5.44448e-05	0.000746335	0.000522123
BP	GO:0002548	monocyte chemotaxis	52	0.554225	1.7851	0.000338765	0.00344716	0.00241158
BP	GO:1990868	response to chemokine	72	0.523734	1.78457	0.000153177	0.00174235	0.00121892
BP	GO:1990869	cellular response to chemokine	72	0.523734	1.78457	0.000153177	0.00174235	0.00121892
BP	GO:0002768	immune response-regulating cell surface receptor signaling pathway	176	0.463585	1.78392	3.55675e-06	7.31344e-05	5.11636e-05
BP	GO:0002274	myeloid leukocyte activation	167	0.465963	1.78254	3.41168e-06	7.07795e-05	4.95162e-05
BP	GO:0051972	regulation of telomerase activity	32	0.608736	1.78237	0.00074459	0.00636519	0.00445298
BP	GO:0022613	ribonucleoprotein complex biogenesis	229	0.450413	1.781	3.64819e-07	1.04772e-05	7.32971e-06
BP	GO:0072673	lamellipodium morphogenesis	16	0.713125	1.78051	0.000955292	0.00778344	0.00544517
MF	GO:0045296	cadherin binding	242	0.447922	1.78039	1.75427e-07	5.49196e-06	3.84208e-06
BP	GO:0032212	positive regulation of telomere maintenance via telomerase	27	0.630531	1.77956	0.000823121	0.00690904	0.00483345
BP	GO:1902903	regulation of supramolecular fiber organization	248	0.446353	1.77817	3.17187e-07	9.30146e-06	6.50715e-06
BP	GO:0044770	cell cycle phase transition	333	0.435302	1.77784	1.35419e-08	5.37318e-07	3.75899e-07
BP	GO:0000226	microtubule cytoskeleton organization	353	0.433334	1.77761	3.00971e-09	1.44259e-07	1.00921e-07
BP	GO:0050852	T cell receptor signaling pathway	92	0.502085	1.7771	7.28349e-05	0.000939152	0.000657015
BP	GO:0002399	MHC class II protein complex assembly	10	0.800632	1.77693	0.000727885	0.00627643	0.00439089
BP	GO:0002503	peptide antigen assembly with MHC class II protein complex	10	0.800632	1.77693	0.000727885	0.00627643	0.00439089
BP	GO:0070098	chemokine-mediated signaling pathway	68	0.525992	1.77551	0.000207576	0.00224363	0.00156961
BP	GO:0040017	positive regulation of locomotion	410	0.428235	1.77521	8.54419e-10	4.63923e-08	3.24553e-08
BP	GO:0070665	positive regulation of leukocyte proliferation	114	0.486423	1.77463	2.41488e-05	0.000380577	0.000266245
BP	GO:0000086	G2/M transition of mitotic cell cycle	92	0.501276	1.77424	7.80374e-05	0.000993333	0.00069492
CC	GO:0001725	stress fiber	52	0.550773	1.77398	0.000408712	0.00393973	0.00275617
CC	GO:0097517	contractile actin filament bundle	52	0.550773	1.77398	0.000408712	0.00393973	0.00275617
BP	GO:0045785	positive regulation of cell adhesion	336	0.43378	1.77282	7.59611e-09	3.21908e-07	2.25202e-07
BP	GO:0045687	positive regulation of glial cell differentiation	32	0.604649	1.77041	0.000910527	0.00750672	0.00525158
BP	GO:0022618	ribonucleoprotein complex assembly	102	0.492813	1.7704	4.50363e-05	0.000637722	0.00044614
BP	GO:0006935	chemotaxis	443	0.424502	1.76852	5.2051e-10	2.98971e-08	2.09155e-08
BP	GO:0071826	ribonucleoprotein complex subunit organization	110	0.487085	1.7685	2.93508e-05	0.000455331	0.000318542
BP	GO:0060760	positive regulation of response to cytokine stimulus	37	0.586109	1.76829	0.000749048	0.00639543	0.00447414
BP	GO:0032930	positive regulation of superoxide anion generation	18	0.688097	1.76812	0.0011584	0.00915135	0.00640213
BP	GO:0043299	leukocyte degranulation	60	0.535045	1.76774	0.000333243	0.00341095	0.00238625
BP	GO:0031497	chromatin assembly	85	0.505189	1.76723	0.000125831	0.00149415	0.00104528
BP	GO:0061756	leukocyte adhesion to vascular endothelial cell	41	0.574026	1.76697	0.000643903	0.00570945	0.00399424
BP	GO:0045639	positive regulation of myeloid cell differentiation	71	0.519622	1.76649	0.00022673	0.00241312	0.00168818
BP	GO:0072331	signal transduction by p53 class mediator	110	0.486108	1.76495	3.57315e-05	0.000531764	0.000372013
BP	GO:2000779	regulation of double-strand break repair	57	0.539031	1.76488	0.000394755	0.00384789	0.00269192
BP	GO:0042330	taxis	445	0.42335	1.76425	4.25647e-10	2.52842e-08	1.76884e-08
BP	GO:0002429	immune response-activating cell surface receptor signaling pathway	159	0.463652	1.76366	1.79472e-05	0.000296983	0.000207764
BP	GO:0002757	immune response-activating signal transduction	159	0.463652	1.76366	1.79472e-05	0.000296983	0.000207764
BP	GO:1904994	regulation of leukocyte adhesion to vascular endothelial cell	24	0.64118	1.76267	0.0011661	0.00919907	0.00643552
BP	GO:0048729	tissue morphogenesis	435	0.423332	1.76154	1.96747e-09	9.69781e-08	6.78443e-08
CC	GO:0030027	lamellipodium	152	0.465316	1.76085	1.13655e-05	0.000200992	0.000140611
BP	GO:0060142	regulation of syncytium formation by plasma membrane fusion	18	0.685247	1.7608	0.00129992	0.0100943	0.00706183
BP	GO:1901186	positive regulation of ERBB signaling pathway	25	0.634604	1.7607	0.00118257	0.00929734	0.00650427
CC	GO:0030312	external encapsulating structure	386	0.426362	1.76021	3.86298e-09	1.778e-07	1.24386e-07
CC	GO:0031012	extracellular matrix	386	0.426362	1.76021	3.86298e-09	1.778e-07	1.24386e-07
BP	GO:2001020	regulation of response to DNA damage stimulus	152	0.464856	1.75911	1.222e-05	0.000212854	0.000148909
MF	GO:0017124	SH3 domain binding	86	0.501902	1.75876	0.000132231	0.00155764	0.0010897
BP	GO:0045123	cellular extravasation	59	0.533791	1.75841	0.000422014	0.00403994	0.00282627
MF	GO:0005126	cytokine receptor binding	182	0.455248	1.75834	3.21028e-06	6.72031e-05	4.70142e-05
BP	GO:0019886	antigen processing and presentation of exogenous peptide antigen via MHC class II	20	0.666904	1.75704	0.00138343	0.0106359	0.00744067
BP	GO:0051493	regulation of cytoskeleton organization	357	0.427793	1.75631	6.82838e-09	2.92946e-07	2.0494e-07
BP	GO:0002396	MHC protein complex assembly	13	0.740174	1.75611	0.0013378	0.0103538	0.00724336
BP	GO:0002501	peptide antigen assembly with MHC protein complex	13	0.740174	1.75611	0.0013378	0.0103538	0.00724336
BP	GO:0048872	homeostasis of number of cells	208	0.448103	1.75514	1.65306e-06	3.81687e-05	2.67022e-05
BP	GO:0099024	plasma membrane invagination	46	0.557627	1.7551	0.000644123	0.00570945	0.00399424
BP	GO:0007608	sensory perception of smell	46	0.557537	1.75482	0.000649664	0.0057299	0.00400854
BP	GO:0051250	negative regulation of lymphocyte activation	119	0.478175	1.75455	3.66986e-05	0.000543828	0.000380453
BP	GO:0032465	regulation of cytokinesis	65	0.5234	1.75357	0.000357577	0.00359647	0.00251603
BP	GO:1902749	regulation of cell cycle G2/M phase transition	68	0.519385	1.75321	0.000310695	0.0032064	0.00224314
BP	GO:0006968	cellular defense response	42	0.566817	1.75295	0.000786378	0.00666504	0.00466275
BP	GO:0110053	regulation of actin filament organization	169	0.457521	1.75267	5.75496e-06	0.000110795	7.75104e-05
BP	GO:0046697	decidualization	19	0.673327	1.75261	0.00148966	0.0112534	0.00787269
BP	GO:0001738	morphogenesis of a polarized epithelium	65	0.522667	1.75111	0.000377741	0.00373443	0.00261254
BP	GO:0006275	regulation of DNA replication	91	0.495395	1.75063	0.000135405	0.00158964	0.00111208
BP	GO:0036003	positive regulation of transcription from RNA polymerase II promoter in response to stress	19	0.672531	1.75053	0.00153189	0.0115014	0.00804618
BP	GO:0050671	positive regulation of lymphocyte proliferation	101	0.487602	1.74929	9.01626e-05	0.00112098	0.000784222
BP	GO:0002063	chondrocyte development	20	0.663754	1.74874	0.00158106	0.0117596	0.00822681
BP	GO:0045930	negative regulation of mitotic cell cycle	150	0.462864	1.74874	1.60214e-05	0.000270004	0.00018889
BP	GO:0045742	positive regulation of epidermal growth factor receptor signaling pathway	23	0.642332	1.74859	0.00143571	0.0109651	0.00767097
BP	GO:0007015	actin filament organization	287	0.433202	1.74809	2.27257e-07	6.92736e-06	4.84626e-06
BP	GO:0014015	positive regulation of gliogenesis	48	0.550922	1.74804	0.000687575	0.00601844	0.0042104
BP	GO:0010971	positive regulation of G2/M transition of mitotic cell cycle	20	0.663351	1.74768	0.0016014	0.0118276	0.00827439
BP	GO:0002009	morphogenesis of an epithelium	364	0.425064	1.74742	1.97509e-08	7.62606e-07	5.33507e-07
BP	GO:0051653	spindle localization	34	0.589022	1.74665	0.00117679	0.00926482	0.00648152
CC	GO:0034399	nuclear periphery	99	0.487976	1.74573	0.000100651	0.00123591	0.000864624
BP	GO:0030036	actin cytoskeleton organization	482	0.416598	1.74454	4.56406e-10	2.68816e-08	1.88059e-08
BP	GO:0045911	positive regulation of DNA recombination	41	0.566672	1.74434	0.000903699	0.00745928	0.00521839
CC	GO:0005871	kinesin complex	33	0.591657	1.74354	0.00129381	0.0100694	0.00704441
BP	GO:0033260	nuclear DNA replication	28	0.612676	1.74336	0.00147822	0.0112035	0.00783779
BP	GO:0010564	regulation of cell cycle process	431	0.419192	1.74333	3.6079e-09	1.68288e-07	1.17731e-07
BP	GO:1901796	regulation of signal transduction by p53 class mediator	63	0.523144	1.74328	0.000477256	0.00447629	0.00313154
BP	GO:0032535	regulation of cellular component size	241	0.43861	1.74273	1.84351e-06	4.17343e-05	2.91966e-05
BP	GO:0001704	formation of primary germ layer	86	0.497306	1.74266	0.000192456	0.00210973	0.00147593
MF	GO:0019956	chemokine binding	25	0.627521	1.74104	0.00162226	0.0119562	0.00836436
BP	GO:0032946	positive regulation of mononuclear cell proliferation	103	0.483528	1.73945	9.25409e-05	0.0011485	0.000803471
BP	GO:1901990	regulation of mitotic cell cycle phase transition	198	0.446176	1.73883	3.99872e-06	8.17385e-05	5.71829e-05
BP	GO:0002478	antigen processing and presentation of exogenous peptide antigen	26	0.621069	1.73832	0.0016324	0.0120182	0.00840773
BP	GO:0031334	positive regulation of protein-containing complex assembly	132	0.467235	1.73755	3.75252e-05	0.000553716	0.00038737
BP	GO:0032970	regulation of actin filament-based process	270	0.432776	1.7371	3.82213e-07	1.09316e-05	7.64758e-06
BP	GO:0001961	positive regulation of cytokine-mediated signaling pathway	33	0.588967	1.73561	0.00145094	0.0110692	0.00774382
BP	GO:0007173	epidermal growth factor receptor signaling pathway	75	0.505766	1.73471	0.000382153	0.00375771	0.00262883
MF	GO:0023026	MHC class II protein complex binding	18	0.675016	1.73451	0.00195498	0.013907	0.0097291
BP	GO:0010324	membrane invagination	50	0.542301	1.73413	0.000758116	0.00645699	0.0045172
BP	GO:0045619	regulation of lymphocyte differentiation	131	0.466688	1.73379	4.13213e-05	0.000600801	0.00042031
MF	GO:0005178	integrin binding	129	0.467548	1.73357	4.2647e-05	0.00061493	0.000430195
BP	GO:2000108	positive regulation of leukocyte apoptotic process	19	0.665916	1.73332	0.00198184	0.0140836	0.00985268
CC	GO:0031252	cell leading edge	304	0.427439	1.73317	3.86457e-07	1.09664e-05	7.67195e-06
BP	GO:0007229	integrin-mediated signaling pathway	83	0.497047	1.73233	0.000278508	0.002902	0.00203019
BP	GO:0002407	dendritic cell chemotaxis	21	0.649798	1.73182	0.00204766	0.0144774	0.0101281
BP	GO:0031214	biomineral tissue development	119	0.471952	1.73172	6.32735e-05	0.000848595	0.000593663
BP	GO:0110148	biomineralization	119	0.471952	1.73172	6.32735e-05	0.000848595	0.000593663
BP	GO:0048246	macrophage chemotaxis	27	0.613526	1.73156	0.00178224	0.0129431	0.00905477
CC	GO:0001772	immunological synapse	33	0.587422	1.73106	0.00155144	0.0115941	0.00811105
BP	GO:1903131	mononuclear cell differentiation	320	0.425138	1.73097	1.27011e-07	4.12488e-06	2.8857e-06
MF	GO:0030021	extracellular matrix structural constituent conferring compression resistance	17	0.682918	1.73069	0.00201845	0.0142999	0.010004
BP	GO:2000249	regulation of actin cytoskeleton reorganization	30	0.598847	1.72964	0.001724	0.0125595	0.00878645
BP	GO:0000079	regulation of cyclin-dependent protein serine/threonine kinase activity	73	0.506332	1.72924	0.000428353	0.00407816	0.00285301
BP	GO:1904029	regulation of cyclin-dependent protein kinase activity	73	0.506332	1.72924	0.000428353	0.00407816	0.00285301
BP	GO:0031349	positive regulation of defense response	197	0.443917	1.72909	5.98041e-06	0.000114364	8.0007e-05
CC	GO:0005813	centrosome	368	0.420023	1.72811	2.63487e-08	9.95236e-07	6.9625e-07
BP	GO:0071624	positive regulation of granulocyte chemotaxis	21	0.648043	1.72715	0.00216513	0.0151233	0.01058
BP	GO:0007143	female meiotic nuclear division	18	0.6721	1.72702	0.00219425	0.01525	0.0106687
MF	GO:0003697	single-stranded DNA binding	83	0.495212	1.72593	0.000308724	0.0031929	0.0022337
BP	GO:0010389	regulation of G2/M transition of mitotic cell cycle	62	0.519259	1.72551	0.000661657	0.00581355	0.00406706
BP	GO:0043254	regulation of protein-containing complex assembly	260	0.430908	1.72393	6.8324e-07	1.80593e-05	1.2634e-05
BP	GO:0061097	regulation of protein tyrosine kinase activity	66	0.512377	1.72106	0.000616209	0.00549763	0.00384605
BP	GO:0045576	mast cell activation	47	0.544591	1.72098	0.00111755	0.00891732	0.00623841
BP	GO:0032945	negative regulation of mononuclear cell proliferation	68	0.509292	1.71914	0.0005705	0.00516478	0.0036132
BP	GO:0002431	Fc receptor mediated stimulatory signaling pathway	26	0.613477	1.71707	0.00225352	0.015535	0.0108681
MF	GO:0003678	DNA helicase activity	50	0.536622	1.71597	0.00105806	0.00849136	0.00594041
BP	GO:0006403	RNA localization	132	0.460885	1.71394	6.00403e-05	0.000815	0.000570161
BP	GO:0009988	cell-cell recognition	39	0.562057	1.71356	0.00159555	0.0117969	0.00825292
BP	GO:0039692	single stranded viral RNA replication via double stranded DNA intermediate	12	0.735386	1.71029	0.00259052	0.0173953	0.0121695
BP	GO:1903706	regulation of hemopoiesis	252	0.428652	1.71017	1.87376e-06	4.22812e-05	2.95792e-05
BP	GO:2000404	regulation of T cell migration	34	0.576195	1.70861	0.00213037	0.0149406	0.0104522
BP	GO:0002323	natural killer cell activation involved in immune response	17	0.674039	1.70819	0.00280625	0.0184342	0.0128963
CC	GO:0034708	methyltransferase complex	59	0.518403	1.70772	0.00094987	0.00776424	0.00543174
BP	GO:0097193	intrinsic apoptotic signaling pathway	212	0.435128	1.70754	1.17514e-05	0.000206244	0.000144285
CC	GO:0001891	phagocytic cup	20	0.648009	1.70726	0.00291072	0.0189061	0.0132264
BP	GO:0008360	regulation of cell shape	107	0.472002	1.70718	0.000163845	0.00184558	0.00129114
BP	GO:0007163	establishment or maintenance of cell polarity	157	0.44943	1.70698	4.29128e-05	0.000617482	0.00043198
CC	GO:0005775	vacuolar lumen	130	0.459836	1.70669	8.2708e-05	0.00104168	0.000728745
BP	GO:2001242	regulation of intrinsic apoptotic signaling pathway	115	0.46719	1.70651	0.000113014	0.00136126	0.000952312
MF	GO:0017111	nucleoside-triphosphatase activity	407	0.411802	1.70622	6.95886e-08	2.38247e-06	1.66673e-06
MF	GO:0005125	cytokine activity	152	0.450855	1.70613	4.79736e-05	0.000673569	0.000471218
BP	GO:0031529	ruffle organization	39	0.559515	1.70581	0.00178887	0.0129777	0.00907899
BP	GO:0051014	actin filament severing	12	0.733103	1.70498	0.00278832	0.0183424	0.012832
BP	GO:0001819	positive regulation of cytokine production	343	0.416451	1.70478	1.51921e-07	4.8882e-06	3.4197e-06
BP	GO:0031102	neuron projection regeneration	43	0.548486	1.70406	0.00159414	0.0117969	0.00825292
BP	GO:0090505	epiboly involved in wound healing	23	0.625875	1.70379	0.00285844	0.0186712	0.0130621
BP	GO:0007346	regulation of mitotic cell cycle	304	0.420086	1.70335	1.15389e-06	2.83375e-05	1.98244e-05
BP	GO:0031109	microtubule polymerization or depolymerization	86	0.485832	1.70245	0.000424188	0.0040496	0.00283303
BP	GO:0002366	leukocyte activation involved in immune response	201	0.435734	1.70083	1.90437e-05	0.000312893	0.000218895
BP	GO:1904996	positive regulation of leukocyte adhesion to vascular endothelial cell	20	0.645429	1.70046	0.00318392	0.0202825	0.0141893
BP	GO:0018149	peptide cross-linking	28	0.59757	1.70038	0.00269079	0.0179644	0.0125676
BP	GO:2001021	negative regulation of response to DNA damage stimulus	47	0.538066	1.70036	0.0015477	0.0115786	0.00810019
BP	GO:0046638	positive regulation of alpha-beta T cell differentiation	38	0.560467	1.70008	0.00206213	0.0145353	0.0101686
BP	GO:0006268	DNA unwinding involved in DNA replication	18	0.661543	1.69989	0.00323593	0.0204825	0.0143292
MF	GO:0003779	actin binding	303	0.419282	1.69965	3.86587e-07	1.09664e-05	7.67195e-06
BP	GO:0038127	ERBB signaling pathway	86	0.484949	1.69935	0.000451682	0.00427682	0.002992
BP	GO:0071706	tumor necrosis factor superfamily cytokine production	124	0.460504	1.69894	0.000124679	0.00148377	0.00103802
BP	GO:1903555	regulation of tumor necrosis factor superfamily cytokine production	124	0.460504	1.69894	0.000124679	0.00148377	0.00103802
BP	GO:0031294	lymphocyte costimulation	37	0.562985	1.69853	0.00220217	0.0152649	0.0106791
BP	GO:0038094	Fc-gamma receptor signaling pathway	23	0.623853	1.69829	0.00308931	0.0198435	0.0138822
BP	GO:0032743	positive regulation of interleukin-2 production	29	0.591941	1.69704	0.00282322	0.0185108	0.0129498
BP	GO:1905523	positive regulation of macrophage migration	19	0.651423	1.69559	0.00339578	0.0211885	0.0148231
BP	GO:0002381	immunoglobulin production involved in immunoglobulin-mediated immune response	47	0.536494	1.69539	0.00163622	0.0120336	0.00841848
BP	GO:0090068	positive regulation of cell cycle process	159	0.445642	1.69516	5.14146e-05	0.000711815	0.000497974
BP	GO:0002263	cell activation involved in immune response	204	0.433252	1.69373	2.13824e-05	0.000342581	0.000239664
BP	GO:0071887	leukocyte apoptotic process	84	0.484969	1.69332	0.000527545	0.00483698	0.00338387
BP	GO:0006282	regulation of DNA repair	85	0.484039	1.69325	0.000517741	0.00476596	0.00333419
CC	GO:0016363	nuclear matrix	85	0.483861	1.69263	0.000521673	0.0047958	0.00335507
BP	GO:0032467	positive regulation of cytokinesis	31	0.581836	1.69215	0.00281526	0.0184759	0.0129255
BP	GO:0030010	establishment of cell polarity	99	0.472795	1.69142	0.000336795	0.00343718	0.0024046
BP	GO:0001783	B cell apoptotic process	18	0.658116	1.69108	0.00364006	0.0223287	0.0156208
CC	GO:0070820	tertiary granule	124	0.458281	1.69074	0.000148608	0.00170997	0.00119627
BP	GO:0002691	regulation of cellular extravasation	28	0.593921	1.69	0.00311783	0.0199898	0.0139845
CC	GO:1990023	mitotic spindle midzone	10	0.761402	1.68986	0.00309981	0.0198926	0.0139165
BP	GO:0001893	maternal placenta development	27	0.598692	1.6897	0.00316508	0.0202181	0.0141442
BP	GO:1902105	regulation of leukocyte differentiation	208	0.431365	1.68958	1.77789e-05	0.000296315	0.000207297
BP	GO:0031532	actin cytoskeleton reorganization	77	0.490494	1.68943	0.000737215	0.00631193	0.00441572
MF	GO:0044548	S100 protein binding	13	0.711975	1.68921	0.00354783	0.0218594	0.0152925
BP	GO:0090504	epiboly	24	0.614409	1.68908	0.00347958	0.0215536	0.0150785
MF	GO:0017134	fibroblast growth factor binding	16	0.676351	1.68869	0.00372593	0.022735	0.0159051
BP	GO:0046850	regulation of bone remodeling	36	0.562883	1.68865	0.00263647	0.0176448	0.012344
BP	GO:0050920	regulation of chemotaxis	165	0.44184	1.68789	5.6066e-05	0.000764037	0.000534508
MF	GO:0003735	structural constituent of ribosome	93	0.476051	1.68762	0.000463771	0.00438332	0.0030665
CC	GO:0090543	Flemming body	18	0.656629	1.68726	0.00382826	0.0232574	0.0162705
BP	GO:0038093	Fc receptor signaling pathway	40	0.550707	1.68715	0.00224354	0.0154842	0.0108325
BP	GO:0050871	positive regulation of B cell activation	50	0.527045	1.68535	0.00170886	0.0124651	0.00872037
BP	GO:0070059	intrinsic apoptotic signaling pathway in response to endoplasmic reticulum stress	44	0.539926	1.68502	0.00208857	0.0147068	0.0102886
CC	GO:0005657	replication fork	37	0.557902	1.68319	0.0027081	0.0179799	0.0125784
BP	GO:0010948	negative regulation of cell cycle process	189	0.433924	1.68278	3.95679e-05	0.000577724	0.000404166
CC	GO:0043256	laminin complex	10	0.758029	1.68237	0.0034304	0.0213059	0.0149052
BP	GO:1901988	negative regulation of cell cycle phase transition	160	0.441886	1.68203	6.36087e-05	0.000848595	0.000593663
BP	GO:0045580	regulation of T cell differentiation	108	0.464387	1.68172	0.000276241	0.00289138	0.00202276
BP	GO:0045582	positive regulation of T cell differentiation	72	0.493422	1.68129	0.000929716	0.00761972	0.00533063
CC	GO:0031258	lamellipodium membrane	19	0.645638	1.68054	0.00413405	0.0247474	0.0173128
BP	GO:1902905	positive regulation of supramolecular fiber organization	129	0.453013	1.67968	0.000149264	0.00171469	0.00119957
BP	GO:0033077	T cell differentiation in thymus	62	0.505391	1.67943	0.00137868	0.0106111	0.00742334
CC	GO:0022627	cytosolic small ribosomal subunit	26	0.599991	1.67933	0.00385005	0.0233693	0.0163488
CC	GO:0015629	actin cytoskeleton	335	0.410967	1.67918	4.91401e-07	1.3661e-05	9.55698e-06
BP	GO:0019221	cytokine-mediated signaling pathway	333	0.411123	1.67908	6.92188e-07	1.82224e-05	1.27481e-05
BP	GO:0050729	positive regulation of inflammatory response	101	0.468022	1.67905	0.00040702	0.00393973	0.00275617
CC	GO:0000792	heterochromatin	39	0.550671	1.67885	0.00270221	0.0179799	0.0125784
BP	GO:0071364	cellular response to epidermal growth factor stimulus	28	0.589942	1.67868	0.00362771	0.0222726	0.0155815
BP	GO:0034349	glial cell apoptotic process	14	0.694216	1.67745	0.00423561	0.0251817	0.0176167
BP	GO:0001782	B cell homeostasis	23	0.616051	1.67705	0.0041513	0.0247865	0.0173403
BP	GO:0014013	regulation of gliogenesis	71	0.493226	1.67676	0.00105229	0.00845483	0.00591486
BP	GO:0048678	response to axon injury	61	0.50583	1.67583	0.00148259	0.0112122	0.00784389
BP	GO:0046635	positive regulation of alpha-beta T cell activation	53	0.518417	1.67565	0.00182509	0.0131173	0.00917663
BP	GO:0051781	positive regulation of cell division	71	0.492744	1.67512	0.00107496	0.00861708	0.00602836
BP	GO:0002862	negative regulation of inflammatory response to antigenic stimulus	22	0.621549	1.67443	0.0043642	0.0258104	0.0180565
MF	GO:0003924	GTPase activity	204	0.428289	1.67432	3.08858e-05	0.00046766	0.000327167
CC	GO:0005681	spliceosomal complex	113	0.459181	1.67341	0.000277298	0.00289808	0.00202745
BP	GO:0051984	positive regulation of chromosome segregation	11	0.735706	1.67339	0.00408616	0.0245664	0.0171863
BP	GO:2000401	regulation of lymphocyte migration	45	0.533863	1.67335	0.00242613	0.0164383	0.0115
BP	GO:0051053	negative regulation of DNA metabolic process	90	0.47415	1.67295	0.000646342	0.00571511	0.0039982
MF	GO:0016538	cyclin-dependent protein serine/threonine kinase regulator activity	36	0.557329	1.67199	0.00330403	0.0208376	0.0145776
BP	GO:0051028	mRNA transport	86	0.477109	1.67188	0.000731855	0.00629586	0.00440448
BP	GO:2000106	regulation of leukocyte apoptotic process	62	0.502788	1.67078	0.00157447	0.0117284	0.00820499
BP	GO:0032956	regulation of actin cytoskeleton organization	235	0.421415	1.67039	1.75253e-05	0.000292791	0.000204832
BP	GO:0030859	polarized epithelial cell differentiation	17	0.659018	1.67012	0.00472823	0.0274072	0.0191736
BP	GO:0061484	hematopoietic stem cell homeostasis	11	0.734153	1.66986	0.00427411	0.0253255	0.0177173
CC	GO:0045335	phagocytic vesicle	103	0.463805	1.66849	0.000439569	0.00417466	0.00292053
BP	GO:0001503	ossification	303	0.411575	1.66841	1.11548e-06	2.75068e-05	1.92433e-05
BP	GO:0010639	negative regulation of organelle organization	231	0.421568	1.66832	1.8728e-05	0.000309168	0.000216289
BP	GO:1901987	regulation of cell cycle phase transition	253	0.417988	1.66819	8.2872e-06	0.00015237	0.000106596
BP	GO:0090329	regulation of DNA-templated DNA replication	37	0.552832	1.66789	0.00334331	0.0210212	0.0147061
BP	GO:0050732	negative regulation of peptidyl-tyrosine phosphorylation	38	0.549845	1.66786	0.00326714	0.0206424	0.0144411
BP	GO:1903038	negative regulation of leukocyte cell-cell adhesion	97	0.46748	1.66744	0.000579439	0.00522322	0.00365408
CC	GO:0005815	microtubule organizing center	453	0.399212	1.66553	6.65194e-08	2.30005e-06	1.60908e-06
BP	GO:2000406	positive regulation of T cell migration	26	0.595052	1.6655	0.00456011	0.0267449	0.0187103
BP	GO:0090175	regulation of establishment of planar polarity	38	0.549048	1.66545	0.00336674	0.021099	0.0147605
BP	GO:0043065	positive regulation of apoptotic process	372	0.404257	1.66454	7.3099e-07	1.91712e-05	1.34119e-05
BP	GO:0048679	regulation of axon regeneration	20	0.6316	1.66403	0.0050963	0.0292238	0.0204445
BP	GO:0032635	interleukin-6 production	104	0.461795	1.66362	0.000484031	0.00452761	0.00316744
BP	GO:0032675	regulation of interleukin-6 production	104	0.461795	1.66362	0.000484031	0.00452761	0.00316744
BP	GO:0030728	ovulation	19	0.639097	1.66351	0.00513153	0.0293532	0.020535
BP	GO:0031663	lipopolysaccharide-mediated signaling pathway	50	0.520212	1.6635	0.00237066	0.016153	0.0113004
BP	GO:0031295	T cell costimulation	35	0.557659	1.66335	0.00377019	0.022985	0.0160799
BP	GO:0045091	regulation of single stranded viral RNA replication via double stranded DNA intermediate	11	0.731272	1.66331	0.00467518	0.0272588	0.0190698
BP	GO:0002573	myeloid leukocyte differentiation	161	0.436623	1.66316	0.000116136	0.00139645	0.000976932
BP	GO:0050856	regulation of T cell receptor signaling pathway	34	0.56082	1.66301	0.00387649	0.0234888	0.0164323
BP	GO:0031103	axon regeneration	37	0.551183	1.66292	0.00355552	0.0218874	0.015312
BP	GO:0043068	positive regulation of programmed cell death	382	0.40302	1.66261	3.06443e-07	9.10161e-06	6.36734e-06
BP	GO:0032615	interleukin-12 production	52	0.515998	1.66198	0.00228357	0.0156827	0.0109713
BP	GO:0032655	regulation of interleukin-12 production	52	0.515998	1.66198	0.00228357	0.0156827	0.0109713
CC	GO:0005680	anaphase-promoting complex	13	0.700372	1.66168	0.00516409	0.0294696	0.0206165
BP	GO:0071560	cellular response to transforming growth factor beta stimulus	180	0.430656	1.66141	7.59618e-05	0.000970468	0.000678923
BP	GO:0006735	NADH regeneration	10	0.748528	1.66129	0.00460154	0.0268745	0.018801
BP	GO:0061621	canonical glycolysis	10	0.748528	1.66129	0.00460154	0.0268745	0.018801
BP	GO:0061718	glucose catabolic process to pyruvate	10	0.748528	1.66129	0.00460154	0.0268745	0.018801
BP	GO:1902622	regulation of neutrophil migration	34	0.5601	1.66088	0.00397114	0.0239995	0.0167897
BP	GO:0071622	regulation of granulocyte chemotaxis	40	0.542096	1.66077	0.0032604	0.0206185	0.0144244
BP	GO:0030101	natural killer cell activation	61	0.501253	1.66067	0.00190193	0.0135574	0.00948451
BP	GO:0000075	cell cycle checkpoint signaling	113	0.455667	1.66061	0.000376515	0.0037276	0.00260777
BP	GO:0050730	regulation of peptidyl-tyrosine phosphorylation	195	0.426761	1.66055	6.92693e-05	0.000901538	0.000630701
BP	GO:0002437	inflammatory response to antigenic stimulus	47	0.525244	1.65984	0.00277037	0.0182849	0.0127918
CC	GO:0005840	ribosome	117	0.453314	1.65967	0.000373861	0.00371191	0.00259679
BP	GO:0051236	establishment of RNA localization	111	0.456505	1.65959	0.000407895	0.00393973	0.00275617
BP	GO:0001838	embryonic epithelial tube formation	85	0.474378	1.65945	0.000924069	0.00758238	0.00530451
BP	GO:0050672	negative regulation of lymphocyte proliferation	67	0.492791	1.65945	0.00155616	0.0116044	0.00811825
BP	GO:0042742	defense response to bacterium	154	0.43788	1.65938	0.000130249	0.00154213	0.00107885
BP	GO:0002763	positive regulation of myeloid leukocyte differentiation	42	0.536557	1.65937	0.0031734	0.0202386	0.0141586
BP	GO:0032103	positive regulation of response to external stimulus	310	0.408319	1.65822	2.89731e-06	6.15789e-05	4.30796e-05
BP	GO:0006974	cellular response to DNA damage stimulus	500	0.395044	1.65787	3.16558e-08	1.17241e-06	8.20196e-07
BP	GO:0071559	response to transforming growth factor beta	186	0.428036	1.65697	7.93109e-05	0.00100586	0.000703682
BP	GO:0050657	nucleic acid transport	108	0.4575	1.65678	0.000475749	0.00446818	0.00312587
BP	GO:0050658	RNA transport	108	0.4575	1.65678	0.000475749	0.00446818	0.00312587
BP	GO:0006334	nucleosome assembly	34	0.558602	1.65644	0.00421272	0.0251101	0.0175666
BP	GO:0007179	transforming growth factor beta receptor signaling pathway	138	0.442864	1.65603	0.000231467	0.00245228	0.00171558
BP	GO:0045787	positive regulation of cell cycle	221	0.420065	1.65526	3.0599e-05	0.000465813	0.000325875
BP	GO:0060485	mesenchyme development	199	0.424339	1.65462	6.43468e-05	0.000853455	0.000597063
BP	GO:0032640	tumor necrosis factor production	121	0.449945	1.65449	0.00034872	0.00353295	0.00247159
BP	GO:0032680	regulation of tumor necrosis factor production	121	0.449945	1.65449	0.00034872	0.00353295	0.00247159
BP	GO:0072677	eosinophil migration	19	0.635625	1.65447	0.00581884	0.0320451	0.0224182
BP	GO:0007017	microtubule-based process	490	0.39459	1.65405	3.1714e-08	1.17241e-06	8.20196e-07
BP	GO:0070227	lymphocyte apoptotic process	55	0.508323	1.6539	0.00243698	0.0164918	0.0115374
BP	GO:1990776	response to angiotensin	26	0.590535	1.65286	0.00533471	0.0303534	0.0212347
BP	GO:0007100	mitotic centrosome separation	12	0.710523	1.65247	0.00557515	0.0310974	0.0217552
BP	GO:0051299	centrosome separation	12	0.710523	1.65247	0.00557515	0.0310974	0.0217552
BP	GO:0016233	telomere capping	32	0.564165	1.65187	0.00464482	0.0271046	0.0189619
MF	GO:0098631	cell adhesion mediator activity	44	0.529203	1.65155	0.00341148	0.0212161	0.0148425
MF	GO:0048020	CCR chemokine receptor binding	26	0.589664	1.65042	0.0055011	0.0308577	0.0215875
BP	GO:0002275	myeloid cell activation involved in immune response	73	0.483055	1.64975	0.00150057	0.0113112	0.00791314
BP	GO:0032070	regulation of deoxyribonuclease activity	10	0.743246	1.64957	0.0054243	0.0306246	0.0214245
BP	GO:0032495	response to muramyl dipeptide	15	0.670919	1.64872	0.00617385	0.0336009	0.0235066
BP	GO:0006338	chromatin remodeling	130	0.444141	1.64844	0.000332085	0.00340412	0.00238146
BP	GO:0010766	negative regulation of sodium ion transport	10	0.742175	1.64719	0.00559034	0.031157	0.021797
BP	GO:0034113	heterotypic cell-cell adhesion	50	0.515091	1.64712	0.0030187	0.0195344	0.013666
BP	GO:0042063	gliogenesis	220	0.418156	1.64702	3.76772e-05	0.00055478	0.000388115
BP	GO:0030888	regulation of B cell proliferation	46	0.52323	1.64684	0.00339931	0.0211885	0.0148231
BP	GO:0018108	peptidyl-tyrosine phosphorylation	287	0.408062	1.64665	9.59092e-06	0.000171796	0.000120186
BP	GO:0070254	mucus secretion	10	0.741876	1.64653	0.00563926	0.0313292	0.0219174
BP	GO:0030282	bone mineralization	86	0.469724	1.646	0.00113902	0.00903678	0.00632198
BP	GO:0018212	peptidyl-tyrosine modification	288	0.407635	1.64538	4.21811e-06	8.49735e-05	5.9446e-05
BP	GO:0035791	platelet-derived growth factor receptor-beta signaling pathway	11	0.723334	1.64525	0.0058843	0.0323288	0.0226167
BP	GO:0070570	regulation of neuron projection regeneration	23	0.604004	1.64425	0.0062724	0.0339247	0.0237331
BP	GO:0006909	phagocytosis	177	0.426956	1.64408	0.000103921	0.00126915	0.000887876
BP	GO:0045010	actin nucleation	30	0.568846	1.64298	0.0054795	0.0307693	0.0215257
BP	GO:2000403	positive regulation of lymphocyte migration	30	0.568836	1.64296	0.00548093	0.0307693	0.0215257
BP	GO:0010569	regulation of double-strand break repair via homologous recombination	36	0.547424	1.64227	0.00484479	0.0279741	0.0195702
BP	GO:0031333	negative regulation of protein-containing complex assembly	90	0.465394	1.64205	0.00112719	0.00897062	0.0062757
BP	GO:0001771	immunological synapse formation	12	0.705899	1.64171	0.00640619	0.0343942	0.0240616
CC	GO:0035371	microtubule plus-end	14	0.679386	1.64161	0.00660784	0.0351642	0.0246003
BP	GO:0022617	extracellular matrix disassembly	45	0.523666	1.64138	0.0038216	0.0232372	0.0162564
CC	GO:0042788	polysomal ribosome	21	0.615705	1.64096	0.00668681	0.0355029	0.0248373
BP	GO:0001768	establishment of T cell polarity	11	0.721296	1.64062	0.00625873	0.0339035	0.0237183
BP	GO:0001736	establishment of planar polarity	48	0.517031	1.64051	0.00351519	0.0217161	0.0151922
BP	GO:0007164	establishment of tissue polarity	48	0.517031	1.64051	0.00351519	0.0217161	0.0151922
BP	GO:0090382	phagosome maturation	18	0.63839	1.6404	0.00681618	0.0359154	0.0251258
BP	GO:0038065	collagen-activated signaling pathway	11	0.721129	1.64024	0.00628685	0.0339764	0.0237693
BP	GO:0035567	non-canonical Wnt signaling pathway	50	0.51289	1.64009	0.00337231	0.0211149	0.0147716
BP	GO:0001774	microglial cell activation	33	0.556334	1.63945	0.00538475	0.0304797	0.0213231
BP	GO:0032637	interleukin-8 production	59	0.497645	1.63934	0.00270849	0.0179799	0.0125784
BP	GO:0045185	maintenance of protein location	67	0.486773	1.63919	0.00212581	0.0149236	0.0104403
CC	GO:0044391	ribosomal subunit	100	0.457518	1.63912	0.000915321	0.00752838	0.00526673
CC	GO:0101003	ficolin-1-rich granule membrane	45	0.522904	1.639	0.00396448	0.0239801	0.0167761
BP	GO:0034109	homotypic cell-cell adhesion	68	0.485463	1.6387	0.00205835	0.0145234	0.0101603
BP	GO:0032677	regulation of interleukin-8 production	58	0.498818	1.63828	0.0027887	0.0183424	0.012832
BP	GO:0090023	positive regulation of neutrophil chemotaxis	18	0.63742	1.6379	0.00702335	0.0366734	0.0256561
BP	GO:0022408	negative regulation of cell-cell adhesion	138	0.437879	1.63739	0.00033849	0.00344716	0.00241158
BP	GO:0046634	regulation of alpha-beta T cell activation	75	0.477369	1.63731	0.00170111	0.0124319	0.00869715
BP	GO:0090322	regulation of superoxide metabolic process	26	0.584649	1.63639	0.00658985	0.0350954	0.0245521
BP	GO:0030225	macrophage differentiation	35	0.548446	1.63587	0.00534569	0.0303534	0.0212347
MF	GO:0016462	pyrophosphatase activity	434	0.393185	1.63584	3.34601e-07	9.68947e-06	6.7786e-06
MF	GO:0005200	structural constituent of cytoskeleton	79	0.472812	1.63525	0.00159171	0.0117936	0.00825058
BP	GO:0000910	cytokinesis	109	0.450958	1.63515	0.000760141	0.00646631	0.00452372
BP	GO:0061982	meiosis I cell cycle process	66	0.486702	1.63482	0.00239503	0.0163031	0.0114054
BP	GO:2000392	regulation of lamellipodium morphogenesis	10	0.736568	1.63475	0.00657617	0.0350954	0.0245521
BP	GO:0051101	regulation of DNA binding	91	0.46254	1.63452	0.0012577	0.00984352	0.00688636
BP	GO:1902624	positive regulation of neutrophil migration	23	0.60037	1.63436	0.00706168	0.0367355	0.0256996
BP	GO:0008380	RNA splicing	228	0.413481	1.63428	4.4545e-05	0.000633104	0.000442909
BP	GO:0051220	cytoplasmic sequestering of protein	15	0.664972	1.6341	0.00744943	0.0381249	0.0266715
BP	GO:0090026	positive regulation of monocyte chemotaxis	17	0.644666	1.63375	0.0074614	0.038158	0.0266947
BP	GO:0030279	negative regulation of ossification	26	0.583629	1.63353	0.00683227	0.0359729	0.0251661
BP	GO:0007019	microtubule depolymerization	33	0.554137	1.63297	0.00576978	0.0319267	0.0223354
BP	GO:0006364	rRNA processing	119	0.444938	1.6326	0.000570727	0.00516478	0.0036132
BP	GO:0070571	negative regulation of neuron projection regeneration	10	0.735539	1.63246	0.00678371	0.0357986	0.0250441
MF	GO:0048018	receptor ligand activity	320	0.400729	1.63159	5.48933e-06	0.000106594	7.45715e-05
BP	GO:0006007	glucose catabolic process	17	0.643655	1.63119	0.00769087	0.0390442	0.0273147
BP	GO:0060143	positive regulation of syncytium formation by plasma membrane fusion	14	0.674903	1.63078	0.00761674	0.0388381	0.0271705
BP	GO:0002764	immune response-regulating signaling pathway	277	0.405306	1.63058	1.60374e-05	0.000270004	0.00018889
BP	GO:0048144	fibroblast proliferation	63	0.489261	1.63037	0.00276242	0.0182505	0.0127677
BP	GO:0042254	ribosome biogenesis	164	0.427077	1.63034	0.000208566	0.00225083	0.00157464
BP	GO:0043525	positive regulation of neuron apoptotic process	45	0.519724	1.62903	0.00449298	0.0263958	0.0184661
BP	GO:0045581	negative regulation of T cell differentiation	32	0.556229	1.62863	0.00626732	0.0339236	0.0237324
BP	GO:0035904	aorta development	47	0.51535	1.62857	0.00425721	0.025267	0.0176763
BP	GO:0046637	regulation of alpha-beta T cell differentiation	48	0.513241	1.62848	0.00412269	0.0247006	0.0172801
BP	GO:0034728	nucleosome organization	62	0.489932	1.62806	0.00292614	0.0189885	0.0132841
BP	GO:1903557	positive regulation of tumor necrosis factor superfamily cytokine production	82	0.46793	1.62776	0.00165482	0.0121446	0.00849619
MF	GO:0003682	chromatin binding	386	0.394258	1.62767	1.06642e-06	2.6565e-05	1.85844e-05
BP	GO:0061162	establishment of monopolar cell polarity	18	0.633416	1.62762	0.0080023	0.039926	0.0279316
BP	GO:0061339	establishment or maintenance of monopolar cell polarity	18	0.633416	1.62762	0.0080023	0.039926	0.0279316
BP	GO:0002679	respiratory burst involved in defense response	12	0.699798	1.62752	0.00766381	0.0389719	0.0272641
BP	GO:0046631	alpha-beta T cell activation	110	0.448179	1.62724	0.000821824	0.0069065	0.00483167
BP	GO:0002269	leukocyte activation involved in inflammatory response	36	0.542148	1.62645	0.00590952	0.032365	0.022642
BP	GO:0071216	cellular response to biotic stimulus	174	0.423121	1.6261	0.000169571	0.00189778	0.00132765
BP	GO:0035850	epithelial cell differentiation involved in kidney development	40	0.530735	1.62596	0.00534168	0.0303534	0.0212347
MF	GO:0030545	signaling receptor regulator activity	341	0.397328	1.6257	5.373e-06	0.000104894	7.33823e-05
BP	GO:0061436	establishment of skin barrier	15	0.661475	1.62551	0.00825529	0.0407488	0.0285072
CC	GO:0030175	filopodium	77	0.471848	1.62521	0.00193767	0.013798	0.00965283
BP	GO:0050860	negative regulation of T cell receptor signaling pathway	20	0.616838	1.62513	0.00818576	0.0405207	0.0283476
BP	GO:0006405	RNA export from nucleus	54	0.501059	1.62505	0.00365263	0.022386	0.0156609
BP	GO:0072175	epithelial tube formation	96	0.456246	1.62495	0.0012637	0.00986823	0.00690365
BP	GO:0002433	immune response-regulating cell surface receptor signaling pathway involved in phagocytosis	21	0.609681	1.62491	0.00811235	0.0403874	0.0282544
BP	GO:0038096	Fc-gamma receptor signaling pathway involved in phagocytosis	21	0.609681	1.62491	0.00811235	0.0403874	0.0282544
BP	GO:0002279	mast cell activation involved in immune response	39	0.532961	1.62486	0.00561035	0.0312267	0.0218457
BP	GO:0065004	protein-DNA complex assembly	87	0.462861	1.62476	0.00159149	0.0117936	0.00825058
BP	GO:0007369	gastrulation	129	0.4382	1.62475	0.000554411	0.00505663	0.00353754
BP	GO:0030099	myeloid cell differentiation	274	0.404239	1.62463	1.95035e-05	0.000318939	0.000223124
BP	GO:0031397	negative regulation of protein ubiquitination	49	0.509956	1.62458	0.00427436	0.0253255	0.0177173
BP	GO:0070228	regulation of lymphocyte apoptotic process	38	0.535576	1.62458	0.00581183	0.0320319	0.022409
BP	GO:0098962	regulation of postsynaptic neurotransmitter receptor activity	11	0.71407	1.62418	0.00777717	0.0393472	0.0275266
BP	GO:0007162	negative regulation of cell adhesion	218	0.412704	1.62408	6.83701e-05	0.000895591	0.000626541
BP	GO:0071346	cellular response to interferon-gamma	81	0.46769	1.62396	0.00180758	0.0130453	0.00912631
BP	GO:2000696	regulation of epithelial cell differentiation involved in kidney development	12	0.698237	1.62389	0.00793983	0.0397564	0.0278129
CC	GO:0071556	integral component of lumenal side of endoplasmic reticulum membrane	17	0.640639	1.62354	0.00844505	0.0414792	0.0290182
CC	GO:0098553	lumenal side of endoplasmic reticulum membrane	17	0.640639	1.62354	0.00844505	0.0414792	0.0290182
BP	GO:0032735	positive regulation of interleukin-12 production	36	0.541076	1.62323	0.00609824	0.0332153	0.0232369
MF	GO:0140375	immune receptor activity	104	0.450346	1.62237	0.00102712	0.00829093	0.0058002
MF	GO:0043236	laminin binding	18	0.631328	1.62225	0.00854211	0.0418377	0.0292689
BP	GO:0071236	cellular response to antibiotic	12	0.697382	1.6219	0.00815387	0.0404492	0.0282976
MF	GO:0051861	glycolipid binding	21	0.608219	1.62101	0.00855611	0.0418767	0.0292963
BP	GO:0002448	mast cell mediated immunity	39	0.531669	1.62092	0.00592834	0.032417	0.0226784
CC	GO:0005643	nuclear pore	64	0.485017	1.62078	0.00305681	0.0196529	0.0137489
BP	GO:0060669	embryonic placenta morphogenesis	21	0.608022	1.62048	0.00860831	0.0419256	0.0293304
BP	GO:0045786	negative regulation of cell cycle	251	0.406272	1.62027	5.21683e-05	0.000719385	0.00050327
BP	GO:0046777	protein autophosphorylation	170	0.422612	1.62004	0.000223456	0.00238426	0.00166799
BP	GO:0050854	regulation of antigen receptor-mediated signaling pathway	40	0.528778	1.61997	0.00581165	0.0320319	0.022409
BP	GO:0070849	response to epidermal growth factor	32	0.552976	1.61911	0.00705304	0.0367181	0.0256874
BP	GO:0007062	sister chromatid cohesion	28	0.568858	1.61868	0.007791	0.0393513	0.0275295
BP	GO:0061098	positive regulation of protein tyrosine kinase activity	40	0.528159	1.61807	0.00594873	0.0325029	0.0227385
MF	GO:0098632	cell-cell adhesion mediator activity	37	0.536314	1.61806	0.00645615	0.0346221	0.024221
BP	GO:0042476	odontogenesis	96	0.454268	1.61791	0.00141519	0.0108321	0.00757798
BP	GO:0045453	bone resorption	48	0.509696	1.61723	0.00484616	0.0279741	0.0195702
BP	GO:0043618	regulation of transcription from RNA polymerase II promoter in response to stress	38	0.53311	1.6171	0.00639119	0.0343533	0.024033
BP	GO:0001841	neural tube formation	75	0.471251	1.61632	0.00236856	0.016153	0.0113004
BP	GO:0071480	cellular response to gamma radiation	23	0.593705	1.61622	0.00873981	0.0423582	0.0296331
BP	GO:0048713	regulation of oligodendrocyte differentiation	29	0.563717	1.61613	0.00778668	0.0393513	0.0275295
BP	GO:0035148	tube formation	106	0.447075	1.61484	0.00112383	0.00895713	0.00626626
MF	GO:0030546	signaling receptor activator activity	326	0.395995	1.61473	1.34851e-05	0.000233137	0.000163099
BP	GO:0072676	lymphocyte migration	79	0.466687	1.61407	0.00215791	0.0151032	0.010566
BP	GO:0090022	regulation of neutrophil chemotaxis	25	0.581684	1.61387	0.0087579	0.0423868	0.0296531
BP	GO:0007127	meiosis I	62	0.485548	1.61349	0.0035662	0.0219337	0.0153444
BP	GO:0002577	regulation of antigen processing and presentation	18	0.627787	1.61315	0.00951814	0.0451235	0.0315677
BP	GO:0071824	protein-DNA complex subunit organization	114	0.442096	1.61291	0.000950701	0.00776424	0.00543174
BP	GO:1905521	regulation of macrophage migration	29	0.562357	1.61223	0.00817452	0.0404939	0.0283288
MF	GO:0042826	histone deacetylase binding	85	0.460837	1.61208	0.0020146	0.0142872	0.00999511
BP	GO:0051261	protein depolymerization	79	0.466079	1.61197	0.00224238	0.0154842	0.0108325
BP	GO:0014009	glial cell proliferation	31	0.554262	1.61195	0.00775936	0.0393058	0.0274977
BP	GO:0032602	chemokine production	74	0.470863	1.61154	0.00263728	0.0176448	0.012344
CC	GO:0097525	spliceosomal snRNP complex	37	0.534116	1.61143	0.00697612	0.0364542	0.0255027
BP	GO:0070168	negative regulation of biomineral tissue development	23	0.591929	1.61138	0.00924339	0.0442641	0.0309665
BP	GO:0110150	negative regulation of biomineralization	23	0.591929	1.61138	0.00924339	0.0442641	0.0309665
CC	GO:0043073	germ cell nucleus	15	0.655621	1.61112	0.00975986	0.0461122	0.0322593
BP	GO:0031579	membrane raft organization	19	0.618823	1.61074	0.00985679	0.0464006	0.0324611
BP	GO:0014812	muscle cell migration	68	0.477073	1.61039	0.00312436	0.0200132	0.0140009
BP	GO:1901016	regulation of potassium ion transmembrane transporter activity	44	0.515673	1.60933	0.00580715	0.0320319	0.022409
BP	GO:0048245	eosinophil chemotaxis	15	0.654344	1.60798	0.0101576	0.047549	0.0332645
CC	GO:0035267	NuA4 histone acetyltransferase complex	17	0.634277	1.60742	0.010158	0.047549	0.0332645
CC	GO:0043189	H4/H2A histone acetyltransferase complex	17	0.634277	1.60742	0.010158	0.047549	0.0332645
BP	GO:0035089	establishment of apical/basal cell polarity	16	0.6438	1.60742	0.0102533	0.0477296	0.0333908
BP	GO:0002230	positive regulation of defense response to virus by host	15	0.653861	1.6068	0.0103191	0.0478438	0.0334707
BP	GO:0090224	regulation of spindle organization	33	0.545188	1.6066	0.00795681	0.0398127	0.0278523
BP	GO:0001502	cartilage condensation	16	0.643303	1.60618	0.0104056	0.0481486	0.033684
BP	GO:1905168	positive regulation of double-strand break repair via homologous recombination	23	0.58998	1.60608	0.00982922	0.0463447	0.032422
BP	GO:2000251	positive regulation of actin cytoskeleton reorganization	14	0.664506	1.60566	0.0102655	0.047746	0.0334023
BP	GO:0007565	female pregnancy	148	0.4257	1.60562	0.000509866	0.00470593	0.00329219
BP	GO:0032760	positive regulation of tumor necrosis factor production	79	0.464212	1.60551	0.00248919	0.0167472	0.0117161
BP	GO:0010759	positive regulation of macrophage chemotaxis	14	0.664428	1.60547	0.0103008	0.0477906	0.0334335
BP	GO:0030866	cortical actin cytoskeleton organization	31	0.55147	1.60383	0.00858362	0.0419212	0.0293274
BP	GO:0030033	microvillus assembly	11	0.705059	1.60368	0.0100445	0.0471364	0.0329758
BP	GO:0061615	glycolytic process through fructose-6-phosphate	12	0.689413	1.60337	0.0102381	0.0476908	0.0333637
BP	GO:0001837	epithelial to mesenchymal transition	104	0.445051	1.6033	0.0014033	0.0107768	0.00753924
CC	GO:0032993	protein-DNA complex	97	0.449484	1.60325	0.00170081	0.0124319	0.00869715
BP	GO:0042088	T-helper 1 type immune response	35	0.537486	1.60318	0.00792968	0.0397564	0.0278129
BP	GO:0071219	cellular response to molecule of bacterial origin	155	0.422619	1.60279	0.000488634	0.0045584	0.00318898
CC	GO:0030667	secretory granule membrane	211	0.408588	1.60266	0.000152677	0.00174235	0.00121892
BP	GO:0043029	T cell homeostasis	32	0.54725	1.60234	0.00860604	0.0419256	0.0293304
BP	GO:0043303	mast cell degranulation	38	0.52817	1.60212	0.00763127	0.0388837	0.0272024
MF	GO:0017116	single-stranded DNA helicase activity	15	0.65193	1.60205	0.0108182	0.0494973	0.0346275
BP	GO:0006325	chromatin organization	321	0.393003	1.60054	2.13928e-05	0.000342581	0.000239664
BP	GO:0051129	negative regulation of cellular component organization	473	0.382527	1.60011	6.57326e-07	1.75708e-05	1.22923e-05
BP	GO:0031589	cell-substrate adhesion	271	0.398459	1.59997	5.28359e-05	0.000727148	0.000508701
MF	GO:0031491	nucleosome binding	39	0.524618	1.59942	0.00767799	0.0390073	0.0272889
CC	GO:0009898	cytoplasmic side of plasma membrane	123	0.433921	1.59923	0.000983166	0.00798248	0.00558441
BP	GO:0036151	phosphatidylcholine acyl-chain remodeling	10	0.720512	1.59911	0.0101741	0.0475793	0.0332857
BP	GO:0061620	glycolytic process through glucose-6-phosphate	11	0.702934	1.59885	0.0106438	0.0490874	0.0343407
BP	GO:0043536	positive regulation of blood vessel endothelial cell migration	39	0.524243	1.59828	0.00777885	0.0393472	0.0275266
BP	GO:0050731	positive regulation of peptidyl-tyrosine phosphorylation	143	0.425353	1.59776	0.000697526	0.00607495	0.00424993
BP	GO:0048762	mesenchymal cell differentiation	162	0.419144	1.59775	0.00046419	0.00438332	0.0030665
BP	GO:1901224	positive regulation of NIK/NF-kappaB signaling	54	0.492297	1.59663	0.00533404	0.0303534	0.0212347
BP	GO:0051494	negative regulation of cytoskeleton organization	100	0.445528	1.59617	0.00179326	0.012996	0.00909176
BP	GO:0032642	regulation of chemokine production	73	0.467334	1.59606	0.0034082	0.0212161	0.0148425
CC	GO:0032587	ruffle membrane	74	0.466006	1.59492	0.00336403	0.021099	0.0147605
BP	GO:0000018	regulation of DNA recombination	67	0.473595	1.59481	0.00403851	0.0243431	0.01703
BP	GO:0071222	cellular response to lipopolysaccharide	150	0.421934	1.5941	0.000663038	0.00581833	0.00407041
MF	GO:0002039	p53 binding	49	0.500214	1.59355	0.0063826	0.0343533	0.024033
BP	GO:0051656	establishment of organelle localization	269	0.397079	1.5933	6.20965e-05	0.000836377	0.000585116
BP	GO:0042273	ribosomal large subunit biogenesis	38	0.52516	1.59299	0.00853047	0.0418377	0.0292689
CC	GO:0030532	small nuclear ribonucleoprotein complex	41	0.517306	1.59238	0.00787071	0.03961	0.0277105
BP	GO:0061900	glial cell activation	37	0.52778	1.59231	0.00871172	0.0422515	0.0295585
BP	GO:0002028	regulation of sodium ion transport	63	0.477776	1.5921	0.00457708	0.0267992	0.0187483
BP	GO:0051445	regulation of meiotic cell cycle	35	0.533555	1.59146	0.00908627	0.0436712	0.0305517
CC	GO:0101002	ficolin-1-rich granule	150	0.421126	1.59105	0.000693849	0.0060505	0.00423283
BP	GO:0150076	neuroinflammatory response	51	0.49554	1.59036	0.00621162	0.0337271	0.0235949
MF	GO:0015631	tubulin binding	232	0.401504	1.58955	0.000132211	0.00155764	0.0010897
BP	GO:0043300	regulation of leukocyte degranulation	41	0.516347	1.58943	0.00814168	0.0404465	0.0282957
BP	GO:0032272	negative regulation of protein polymerization	46	0.504746	1.58866	0.00728205	0.0374891	0.0262267
MF	GO:0004860	protein kinase inhibitor activity	43	0.510862	1.58717	0.00791221	0.0397519	0.0278098
BP	GO:0051438	regulation of ubiquitin-protein transferase activity	34	0.535114	1.58679	0.00970959	0.0459684	0.0321587
BP	GO:0051293	establishment of spindle localization	30	0.549339	1.58664	0.0107213	0.0492079	0.034425
BP	GO:0016072	rRNA metabolic process	139	0.423752	1.58607	0.000914964	0.00752838	0.00526673
BP	GO:0006281	DNA repair	311	0.390163	1.58492	3.05175e-05	0.000465813	0.000325875
BP	GO:1901216	positive regulation of neuron death	73	0.46372	1.58371	0.00404674	0.0243716	0.01705
CC	GO:0034451	centriolar satellite	64	0.473753	1.58314	0.00509064	0.0292155	0.0204387
BP	GO:1990823	response to leukemia inhibitory factor	74	0.462206	1.58191	0.00407085	0.0244956	0.0171367
BP	GO:0071900	regulation of protein serine/threonine kinase activity	269	0.394228	1.58186	9.42947e-05	0.00116818	0.000817239
BP	GO:0032623	interleukin-2 production	50	0.494599	1.58159	0.00712849	0.0369173	0.0258267
BP	GO:0032663	regulation of interleukin-2 production	50	0.494599	1.58159	0.00712849	0.0369173	0.0258267
BP	GO:0044703	multi-organism reproductive process	164	0.414149	1.58099	0.000608622	0.00544392	0.00380847
CC	GO:0005844	polysome	44	0.506086	1.57941	0.00842516	0.0414401	0.0289908
BP	GO:0000082	G1/S transition of mitotic cell cycle	139	0.421926	1.57924	0.00101442	0.00820745	0.00574179
BP	GO:2000117	negative regulation of cysteine-type endopeptidase activity	68	0.467748	1.57891	0.00490014	0.0282154	0.019739
BP	GO:0042116	macrophage activation	73	0.462188	1.57848	0.00436734	0.0258104	0.0180565
BP	GO:0016331	morphogenesis of embryonic epithelium	102	0.439132	1.57756	0.00229042	0.0157141	0.0109933
BP	GO:0048771	tissue remodeling	130	0.424968	1.57728	0.00125942	0.00984584	0.00688799
BP	GO:0046632	alpha-beta T cell differentiation	78	0.456954	1.57719	0.00391007	0.0236716	0.0165603
CC	GO:0071011	precatalytic spliceosome	38	0.519663	1.57631	0.010204	0.0476599	0.0333421
BP	GO:0006303	double-strand break repair via nonhomologous end joining	40	0.514399	1.57592	0.00983575	0.0463447	0.032422
BP	GO:1902904	negative regulation of supramolecular fiber organization	103	0.438003	1.57568	0.00232124	0.0158785	0.0111084
BP	GO:1900182	positive regulation of protein localization to nucleus	61	0.475533	1.57546	0.00589653	0.032365	0.022642
BP	GO:2001022	positive regulation of response to DNA damage stimulus	77	0.456759	1.57323	0.00424858	0.0252373	0.0176556
BP	GO:0044843	cell cycle G1/S phase transition	156	0.414473	1.57311	0.000869798	0.00723963	0.00506473
BP	GO:0014909	smooth muscle cell migration	57	0.480125	1.57201	0.00679251	0.0358178	0.0250576
BP	GO:1901184	regulation of ERBB signaling pathway	52	0.487746	1.57098	0.0076654	0.0389719	0.0272641
MF	GO:0019887	protein kinase regulator activity	139	0.419299	1.5694	0.00121954	0.00956635	0.00669246
BP	GO:0046785	microtubule polymerization	60	0.47464	1.56817	0.00670549	0.035523	0.0248513
MF	GO:0001664	G protein-coupled receptor binding	190	0.404072	1.56787	0.0004865	0.00454459	0.00317932
BP	GO:0001843	neural tube closure	65	0.467943	1.56777	0.00609495	0.0332153	0.0232369
BP	GO:0060606	tube closure	65	0.467943	1.56777	0.00609495	0.0332153	0.0232369
BP	GO:0045739	positive regulation of DNA repair	52	0.486716	1.56766	0.00802063	0.0399881	0.027975
BP	GO:2001243	negative regulation of intrinsic apoptotic signaling pathway	68	0.46439	1.56757	0.00565009	0.0313643	0.021942
BP	GO:0002285	lymphocyte activation involved in immune response	134	0.420709	1.56737	0.00140503	0.0107781	0.00754018
CC	GO:0098562	cytoplasmic side of membrane	136	0.419861	1.56717	0.00134614	0.0103837	0.00726426
BP	GO:0006412	translation	348	0.382324	1.56675	3.34704e-05	0.000503505	0.000352244
BP	GO:0042058	regulation of epidermal growth factor receptor signaling pathway	47	0.495525	1.56592	0.00930279	0.0444666	0.0311081
MF	GO:0008276	protein methyltransferase activity	42	0.506323	1.56586	0.0103763	0.0480448	0.0336113
MF	GO:0019210	kinase inhibitor activity	45	0.49956	1.56583	0.00975445	0.0461122	0.0322593
BP	GO:0014910	regulation of smooth muscle cell migration	51	0.487426	1.56432	0.00856381	0.0418849	0.029302
BP	GO:0042130	negative regulation of T cell proliferation	52	0.485495	1.56373	0.00841425	0.0414158	0.0289738
MF	GO:0004386	helicase activity	104	0.433932	1.56324	0.00270775	0.0179799	0.0125784
BP	GO:0120034	positive regulation of plasma membrane bounded cell projection assembly	72	0.458536	1.56242	0.00556098	0.0310682	0.0217348
BP	GO:0051017	actin filament bundle assembly	110	0.430295	1.5623	0.00247696	0.0166972	0.0116811
BP	GO:0061572	actin filament bundle organization	110	0.430295	1.5623	0.00247696	0.0166972	0.0116811
BP	GO:0072006	nephron development	111	0.429558	1.56163	0.00241678	0.0164029	0.0114752
BP	GO:0032613	interleukin-10 production	45	0.498196	1.56155	0.0102344	0.0476908	0.0333637
BP	GO:0032653	regulation of interleukin-10 production	45	0.498196	1.56155	0.0102344	0.0476908	0.0333637
CC	GO:1902554	serine/threonine protein kinase complex	72	0.458241	1.56141	0.00563557	0.0313292	0.0219174
BP	GO:0044706	multi-multicellular organism process	170	0.407272	1.56124	0.000802741	0.00677069	0.00473666
BP	GO:0031396	regulation of protein ubiquitination	129	0.420884	1.56055	0.00174476	0.0126842	0.00887366
BP	GO:0008037	cell recognition	104	0.433184	1.56055	0.00286695	0.0186833	0.0130706
BP	GO:1902305	regulation of sodium ion transmembrane transport	46	0.495769	1.56041	0.0101799	0.0475793	0.0332857
CC	GO:0090734	site of DNA damage	52	0.48415	1.5594	0.00883942	0.0427407	0.0299007
BP	GO:0048145	regulation of fibroblast proliferation	61	0.470502	1.55879	0.00727361	0.0374734	0.0262157
BP	GO:0016071	mRNA metabolic process	398	0.37666	1.55827	2.08894e-05	0.000336848	0.000235653
BP	GO:0010717	regulation of epithelial to mesenchymal transition	61	0.47033	1.55822	0.00731554	0.0376336	0.0263279
BP	GO:0001824	blastocyst development	61	0.470285	1.55807	0.00733313	0.0376962	0.0263716
MF	GO:0019901	protein kinase binding	493	0.371456	1.55764	3.75346e-06	7.69514e-05	5.38339e-05
BP	GO:0014020	primary neural tube formation	69	0.460051	1.5568	0.00638183	0.0343533	0.024033
BP	GO:0070925	organelle assembly	498	0.371002	1.55662	2.19832e-06	4.85894e-05	3.39924e-05
CC	GO:0031256	leading edge membrane	130	0.419051	1.55532	0.00187471	0.0134046	0.00937764
BP	GO:0006396	RNA processing	495	0.370814	1.55529	3.05e-06	6.46266e-05	4.52117e-05
BP	GO:0019882	antigen processing and presentation	77	0.45126	1.55429	0.00552978	0.0309354	0.0216419
CC	GO:0031234	extrinsic component of cytoplasmic side of plasma membrane	71	0.456974	1.55352	0.00638844	0.0343533	0.024033
MF	GO:0003774	cytoskeletal motor activity	75	0.452905	1.5534	0.00583978	0.032135	0.0224811
MF	GO:0016887	ATP hydrolysis activity	202	0.397617	1.55289	0.0005483	0.00500747	0.00350314
CC	GO:0043202	lysosomal lumen	78	0.449658	1.55201	0.00553277	0.0309354	0.0216419
MF	GO:0070851	growth factor receptor binding	108	0.427676	1.54878	0.00315631	0.0201807	0.0141181
BP	GO:0022604	regulation of cell morphogenesis	218	0.393564	1.54876	0.000447942	0.0042472	0.00297127
BP	GO:1990830	cellular response to leukemia inhibitory factor	73	0.453438	1.5486	0.00650911	0.0348523	0.0243821
BP	GO:0034103	regulation of tissue remodeling	57	0.472959	1.54855	0.00904397	0.0435419	0.0304612
BP	GO:0032722	positive regulation of chemokine production	57	0.472944	1.5485	0.00904669	0.0435419	0.0304612
BP	GO:0044089	positive regulation of cellular component biogenesis	339	0.378547	1.54809	6.60327e-05	0.000874147	0.000611539
BP	GO:0070828	heterochromatin organization	50	0.48408	1.54796	0.010692	0.0491792	0.0344049
BP	GO:0010942	positive regulation of cell death	424	0.37248	1.54744	1.9657e-05	0.000320696	0.000224353
BP	GO:0007507	heart development	394	0.374179	1.54697	2.97121e-05	0.000457869	0.000320317
BP	GO:0034504	protein localization to nucleus	205	0.395441	1.54666	0.000574594	0.00519301	0.00363295
BP	GO:0030316	osteoclast differentiation	73	0.452836	1.54654	0.00666342	0.0354058	0.0247693
BP	GO:0043154	negative regulation of cysteine-type endopeptidase activity involved in apoptotic process	61	0.466693	1.54617	0.00853841	0.0418377	0.0292689
MF	GO:0008017	microtubule binding	161	0.405507	1.54464	0.00126894	0.00989802	0.00692449
MF	GO:0004712	protein serine/threonine/tyrosine kinase activity	314	0.379883	1.54448	0.000108355	0.00131655	0.000921035
BP	GO:0060759	regulation of response to cytokine stimulus	104	0.428542	1.54383	0.00369764	0.0226021	0.015812
BP	GO:0070371	ERK1 and ERK2 cascade	228	0.390399	1.54305	0.000419661	0.00402296	0.0028144
BP	GO:0048644	muscle organ morphogenesis	52	0.478752	1.54201	0.0108501	0.0496105	0.0347067
BP	GO:0030177	positive regulation of Wnt signaling pathway	101	0.429482	1.54078	0.00409725	0.0246102	0.0172169
BP	GO:1903321	negative regulation of protein modification by small protein conjugation or removal	56	0.471971	1.54041	0.0102774	0.047746	0.0334023
BP	GO:0043433	negative regulation of DNA-binding transcription factor activity	115	0.421419	1.53932	0.0032939	0.0207926	0.0145461
BP	GO:0032755	positive regulation of interleukin-6 production	69	0.454845	1.53919	0.0079248	0.0397564	0.0278129
BP	GO:0046849	bone remodeling	67	0.456882	1.53853	0.00838663	0.0413384	0.0289196
BP	GO:0002683	negative regulation of immune system process	302	0.379448	1.5377	0.000154261	0.00174896	0.00122354
CC	GO:0015934	large ribosomal subunit	61	0.46403	1.53735	0.00947314	0.0449715	0.0314613
BP	GO:0006397	mRNA processing	262	0.383802	1.5366	0.000283746	0.00295215	0.00206528
BP	GO:0031400	negative regulation of protein modification process	330	0.376038	1.5348	0.000118958	0.00142299	0.000995503
BP	GO:0043266	regulation of potassium ion transport	77	0.445291	1.53373	0.00726759	0.0374702	0.0262135
MF	GO:0046332	SMAD binding	62	0.461481	1.53351	0.00979117	0.0462287	0.0323408
BP	GO:0007292	female gamete generation	93	0.432427	1.53297	0.00543794	0.0306635	0.0214517
BP	GO:0070507	regulation of microtubule cytoskeleton organization	112	0.421139	1.53287	0.00379516	0.0231169	0.0161722
BP	GO:0048661	positive regulation of smooth muscle cell proliferation	69	0.452913	1.53265	0.00858933	0.0419212	0.0293274
BP	GO:0034644	cellular response to UV	65	0.457433	1.53256	0.0093239	0.0445368	0.0311572
BP	GO:1902414	protein localization to cell junction	60	0.463794	1.53233	0.0103644	0.0480217	0.0335952
BP	GO:0042770	signal transduction in response to DNA damage	120	0.417133	1.5322	0.00323184	0.0204752	0.0143241
BP	GO:0001933	negative regulation of protein phosphorylation	221	0.388347	1.53028	0.000648464	0.00572659	0.00400623
BP	GO:0051960	regulation of nervous system development	302	0.377589	1.53017	0.000190557	0.00209222	0.00146368
BP	GO:0042698	ovulation cycle	60	0.46309	1.53001	0.0106556	0.0491092	0.034356
BP	GO:0030031	cell projection assembly	297	0.377524	1.52776	0.000203444	0.00221273	0.00154799
BP	GO:0120035	regulation of plasma membrane bounded cell projection organization	437	0.366964	1.52748	3.59176e-05	0.000533392	0.000373152
BP	GO:1903320	regulation of protein modification by small protein conjugation or removal	154	0.403056	1.52742	0.00200412	0.0142274	0.00995326
CC	GO:0035578	azurophil granule lumen	64	0.456962	1.52703	0.0101597	0.047549	0.0332645
CC	GO:0005766	primary lysosome	105	0.423293	1.5269	0.00469977	0.0273437	0.0191292
CC	GO:0042582	azurophil granule	105	0.423293	1.5269	0.00469977	0.0273437	0.0191292
BP	GO:2001235	positive regulation of apoptotic signaling pathway	99	0.426166	1.5246	0.00545323	0.0306882	0.021469
MF	GO:0019904	protein domain specific binding	474	0.364314	1.52411	2.15911e-05	0.000344962	0.00024133
BP	GO:0070167	regulation of biomineral tissue development	72	0.446964	1.52299	0.0090987	0.0436712	0.0305517
BP	GO:0110149	regulation of biomineralization	72	0.446964	1.52299	0.0090987	0.0436712	0.0305517
BP	GO:0045931	positive regulation of mitotic cell cycle	83	0.436433	1.52108	0.00755125	0.0385791	0.0269893
MF	GO:0019955	cytokine binding	100	0.42456	1.52105	0.00561182	0.0312267	0.0218457
BP	GO:0090263	positive regulation of canonical Wnt signaling pathway	77	0.441501	1.52068	0.0086057	0.0419256	0.0293304
BP	GO:0031344	regulation of cell projection organization	446	0.364329	1.51847	3.36707e-05	0.000505425	0.000353587
BP	GO:0097190	apoptotic signaling pathway	424	0.365298	1.51761	5.02346e-05	0.000698261	0.000488492
BP	GO:0035107	appendage morphogenesis	105	0.420704	1.51756	0.00538986	0.0304797	0.0213231
BP	GO:0035108	limb morphogenesis	105	0.420704	1.51756	0.00538986	0.0304797	0.0213231
MF	GO:0042393	histone binding	149	0.401788	1.51668	0.00265359	0.0177331	0.0124058
BP	GO:0034341	response to interferon-gamma	96	0.425768	1.5164	0.00647259	0.0346835	0.024264
BP	GO:0051640	organelle localization	353	0.369234	1.51466	0.000132563	0.0015589	0.00109058
BP	GO:1903322	positive regulation of protein modification by small protein conjugation or removal	86	0.43196	1.51367	0.00797055	0.0398527	0.0278803
BP	GO:2001233	regulation of apoptotic signaling pathway	260	0.378338	1.51361	0.000474548	0.00446818	0.00312587
BP	GO:0060491	regulation of cell projection assembly	129	0.4082	1.51352	0.00371154	0.0226671	0.0158576
BP	GO:0032612	interleukin-1 production	79	0.437567	1.51336	0.00896424	0.0432349	0.0302464
BP	GO:0032652	regulation of interleukin-1 production	79	0.437567	1.51336	0.00896424	0.0432349	0.0302464
BP	GO:0043281	regulation of cysteine-type endopeptidase activity involved in apoptotic process	148	0.40099	1.51242	0.00287154	0.0186866	0.0130728
MF	GO:0019207	kinase regulator activity	156	0.398458	1.51233	0.00250266	0.0168216	0.0117681
BP	GO:0010810	regulation of cell-substrate adhesion	167	0.394649	1.50973	0.00217372	0.0151614	0.0106067
BP	GO:0007178	transmembrane receptor protein serine/threonine kinase signaling pathway	244	0.378964	1.50744	0.000718758	0.00622864	0.00435746
BP	GO:0001959	regulation of cytokine-mediated signaling pathway	97	0.422257	1.50613	0.00725334	0.0374244	0.0261815
BP	GO:0001525	angiogenesis	389	0.364322	1.50484	0.000101398	0.00124288	0.000869501
BP	GO:0002286	T cell activation involved in immune response	82	0.432571	1.50476	0.00943693	0.0448302	0.0313625
BP	GO:2000116	regulation of cysteine-type endopeptidase activity	167	0.393001	1.50343	0.00245487	0.0165805	0.0115995
BP	GO:0043409	negative regulation of MAPK cascade	121	0.408656	1.50267	0.00507412	0.0291447	0.0203892
BP	GO:0051168	nuclear export	103	0.417613	1.50232	0.00690715	0.0362573	0.025365
BP	GO:0031346	positive regulation of cell projection organization	250	0.376773	1.50203	0.00073195	0.00629586	0.00440448
MF	GO:0019838	growth factor binding	100	0.418989	1.50109	0.00735351	0.037773	0.0264254
BP	GO:1900180	regulation of protein localization to nucleus	94	0.42258	1.50036	0.00819939	0.040536	0.0283583
BP	GO:0010959	regulation of metal ion transport	278	0.372516	1.49913	0.000524447	0.00481494	0.00336845
BP	GO:0045089	positive regulation of innate immune response	97	0.419868	1.49761	0.00816906	0.0404939	0.0283288
MF	GO:0003729	mRNA binding	177	0.388651	1.49658	0.00234668	0.016021	0.011208
BP	GO:0045637	regulation of myeloid cell differentiation	138	0.399738	1.49477	0.00437424	0.0258292	0.0180697
BP	GO:0120032	regulation of plasma membrane bounded cell projection assembly	128	0.403364	1.49424	0.0051646	0.0294696	0.0206165
BP	GO:0071363	cellular response to growth factor stimulus	469	0.357378	1.49418	5.8348e-05	0.000793578	0.000555174
BP	GO:0120031	plasma membrane bounded cell projection assembly	290	0.369864	1.49379	0.000512851	0.00472721	0.00330708
BP	GO:0045727	positive regulation of translation	86	0.426026	1.49288	0.010297	0.0477906	0.0334335
BP	GO:0002377	immunoglobulin production	83	0.428315	1.49278	0.0108014	0.049453	0.0345965
CC	GO:0098552	side of membrane	410	0.359996	1.49233	0.00011836	0.00141828	0.000992202
BP	GO:0001952	regulation of cell-matrix adhesion	95	0.418487	1.48814	0.00948118	0.044979	0.0314665
BP	GO:0080135	regulation of cellular response to stress	443	0.357153	1.48794	8.58703e-05	0.00107531	0.000752271
MF	GO:0004713	protein tyrosine kinase activity	115	0.40583	1.48238	0.00743096	0.0381145	0.0266643
BP	GO:0007264	small GTPase mediated signal transduction	344	0.361237	1.47909	0.000364186	0.00365237	0.00255514
BP	GO:0007160	cell-matrix adhesion	173	0.385095	1.47907	0.00337876	0.0211363	0.0147866
BP	GO:0061351	neural precursor cell proliferation	104	0.410244	1.47791	0.0093866	0.0446555	0.0312403
MF	GO:0005509	calcium ion binding	449	0.354188	1.47682	0.000108544	0.00131655	0.000921035
BP	GO:0070848	response to growth factor	493	0.35184	1.47538	6.88111e-05	0.000898942	0.000628885
BP	GO:0001894	tissue homeostasis	183	0.381711	1.47519	0.00321476	0.0204229	0.0142875
BP	GO:0051347	positive regulation of transferase activity	414	0.355322	1.47391	0.000175153	0.0019477	0.00136258
BP	GO:0045859	regulation of protein kinase activity	458	0.352967	1.4736	0.000108298	0.00131655	0.000921035
BP	GO:0048598	embryonic morphogenesis	419	0.354848	1.4731	0.000172753	0.00192718	0.00134823
BP	GO:0043588	skin development	181	0.38161	1.47308	0.00339693	0.0211885	0.0148231
BP	GO:0045088	regulation of innate immune response	165	0.385382	1.47221	0.00431465	0.0255424	0.0178691
BP	GO:0051962	positive regulation of nervous system development	191	0.378978	1.47136	0.00304536	0.019652	0.0137482
BP	GO:0006417	regulation of translation	231	0.371437	1.46993	0.00180609	0.0130453	0.00912631
BP	GO:0043523	regulation of neuron apoptotic process	156	0.386891	1.46842	0.00514395	0.0294001	0.0205678
BP	GO:0043123	positive regulation of I-kappaB kinase/NF-kappaB signaling	127	0.396667	1.46793	0.00772263	0.0391483	0.0273875
BP	GO:0050777	negative regulation of immune response	134	0.393562	1.46623	0.00715878	0.0370158	0.0258956
BP	GO:0097696	receptor signaling pathway via STAT	127	0.396109	1.46587	0.00791607	0.0397519	0.0278098
BP	GO:0051216	cartilage development	144	0.389308	1.4636	0.00657994	0.0350954	0.0245521
BP	GO:0002262	myeloid cell homeostasis	123	0.396887	1.46274	0.00866573	0.0420872	0.0294435
BP	GO:1904062	regulation of cation transmembrane transport	230	0.369329	1.46096	0.00221472	0.015331	0.0107253
BP	GO:0048736	appendage development	127	0.394465	1.45978	0.00863332	0.0419885	0.0293745
BP	GO:0060173	limb development	127	0.394465	1.45978	0.00863332	0.0419885	0.0293745
BP	GO:0070372	regulation of ERK1 and ERK2 cascade	212	0.371821	1.45911	0.00284494	0.018618	0.0130248
BP	GO:0030705	cytoskeleton-dependent intracellular transport	127	0.394236	1.45893	0.00875642	0.0423868	0.0296531
CC	GO:0030139	endocytic vesicle	253	0.365543	1.45888	0.00173146	0.0126007	0.00881521
BP	GO:0010001	glial cell differentiation	167	0.380726	1.45647	0.00534181	0.0303534	0.0212347
BP	GO:0060562	epithelial tube morphogenesis	238	0.366398	1.45413	0.00230141	0.0157584	0.0110243
BP	GO:0048514	blood vessel morphogenesis	466	0.347662	1.45299	0.000170828	0.00190877	0.00133534
BP	GO:0016570	histone modification	304	0.357334	1.44891	0.00114458	0.00906018	0.00633835
BP	GO:0009617	response to bacterium	409	0.34928	1.44766	0.000370547	0.00370015	0.00258856
BP	GO:0031347	regulation of defense response	412	0.348795	1.44638	0.000382259	0.00375771	0.00262883
CC	GO:0005938	cell cortex	201	0.370523	1.44629	0.004142	0.0247523	0.0173163
BP	GO:0002440	production of molecular mediator of immune response	160	0.379656	1.44515	0.00695904	0.0363923	0.0254594
BP	GO:0050767	regulation of neurogenesis	258	0.361295	1.44446	0.00219094	0.0152423	0.0106632
BP	GO:0043009	chordate embryonic development	436	0.346816	1.44339	0.000326623	0.00335307	0.00234575
BP	GO:0061564	axon development	351	0.351939	1.44314	0.000791406	0.00669133	0.00468115
BP	GO:0001701	in utero embryonic development	265	0.359938	1.4425	0.00209618	0.0147454	0.0103156
BP	GO:0050769	positive regulation of neurogenesis	165	0.377408	1.44175	0.00689734	0.0362332	0.0253481
BP	GO:0045055	regulated exocytosis	169	0.37635	1.44172	0.00654455	0.0349882	0.0244771
BP	GO:0043405	regulation of MAP kinase activity	141	0.384393	1.4413	0.00938729	0.0446555	0.0312403
BP	GO:0010563	negative regulation of phosphorus metabolic process	284	0.357316	1.44051	0.0018224	0.0131173	0.00917663
BP	GO:0045936	negative regulation of phosphate metabolic process	284	0.357316	1.44051	0.0018224	0.0131173	0.00917663
BP	GO:0031345	negative regulation of cell projection organization	131	0.387689	1.4403	0.010751	0.0492874	0.0344807
BP	GO:0051348	negative regulation of transferase activity	170	0.375506	1.43947	0.00669274	0.0355073	0.0248403
MF	GO:0004674	protein serine/threonine kinase activity	285	0.35655	1.43789	0.00188677	0.0134631	0.00941855
BP	GO:1903311	regulation of mRNA metabolic process	176	0.373541	1.43742	0.00655419	0.0350128	0.0244944
BP	GO:0022411	cellular component disassembly	308	0.353526	1.43497	0.00150942	0.0113656	0.00795122
BP	GO:0090066	regulation of anatomical structure size	350	0.349925	1.43456	0.000984597	0.00798477	0.00558601
BP	GO:0051402	neuron apoptotic process	185	0.370417	1.43318	0.0063125	0.0340885	0.0238478
BP	GO:0051924	regulation of calcium ion transport	177	0.372165	1.4331	0.00692524	0.0362871	0.0253858
BP	GO:0009792	embryo development ending in birth or egg hatching	447	0.343424	1.43153	0.000384422	0.00377363	0.00263997
BP	GO:0032886	regulation of microtubule-based process	160	0.37604	1.43139	0.00853458	0.0418377	0.0292689
CC	GO:0030017	sarcomere	145	0.380228	1.43061	0.0102709	0.047746	0.0334023
BP	GO:0001649	osteoblast differentiation	165	0.373371	1.42633	0.00866342	0.0420872	0.0294435
BP	GO:0061061	muscle structure development	418	0.343215	1.42457	0.000651858	0.00574197	0.00401699
BP	GO:0007018	microtubule-based movement	196	0.365275	1.42211	0.00652049	0.0348864	0.0244059
BP	GO:0043043	peptide biosynthetic process	366	0.345258	1.41995	0.00115873	0.00915135	0.00640213
BP	GO:0006913	nucleocytoplasmic transport	217	0.360823	1.41927	0.00551161	0.0308668	0.0215939
BP	GO:0051169	nuclear transport	217	0.360823	1.41927	0.00551161	0.0308668	0.0215939
BP	GO:0007411	axon guidance	173	0.368399	1.41494	0.00939702	0.0446712	0.0312512
MF	GO:0106310	protein serine kinase activity	238	0.356186	1.4136	0.0048851	0.0281521	0.0196947
CC	GO:0000323	lytic vacuole	486	0.337327	1.41328	0.000494273	0.00459866	0.00321714
CC	GO:0005764	lysosome	486	0.337327	1.41328	0.000494273	0.00459866	0.00321714
BP	GO:0060284	regulation of cell development	361	0.343534	1.41149	0.00148259	0.0112122	0.00784389
BP	GO:0045765	regulation of angiogenesis	208	0.36028	1.41115	0.00689346	0.0362332	0.0253481
BP	GO:0061448	connective tissue development	190	0.363199	1.40927	0.00858684	0.0419212	0.0293274
BP	GO:1901342	regulation of vasculature development	211	0.358941	1.40792	0.00708941	0.0368247	0.0257619
BP	GO:1902532	negative regulation of intracellular signal transduction	332	0.344709	1.40751	0.00217714	0.0151614	0.0106067
BP	GO:0050727	regulation of inflammatory response	246	0.353383	1.40675	0.00511614	0.0293134	0.0205072
MF	GO:0030695	GTPase regulator activity	280	0.349317	1.40662	0.00366178	0.0224026	0.0156725
MF	GO:0060589	nucleoside-triphosphatase regulator activity	280	0.349317	1.40662	0.00366178	0.0224026	0.0156725
MF	GO:0004672	protein kinase activity	393	0.340216	1.4063	0.00128687	0.0100266	0.00701445
CC	GO:0045121	membrane raft	256	0.351857	1.40578	0.0047163	0.0273837	0.0191572
BP	GO:0034470	ncRNA processing	210	0.358505	1.40553	0.00744577	0.0381249	0.0266715
BP	GO:0097485	neuron projection guidance	174	0.365684	1.40537	0.0106745	0.0491636	0.034394
CC	GO:0098857	membrane microdomain	257	0.351361	1.40428	0.00480678	0.0278392	0.0194759
BP	GO:0051098	regulation of binding	272	0.34959	1.40421	0.00413767	0.0247477	0.0173131
CC	GO:0048471	perinuclear region of cytoplasm	475	0.335421	1.40342	0.000699373	0.00608341	0.00425585
BP	GO:0051090	regulation of DNA-binding transcription factor activity	303	0.346161	1.40324	0.00313449	0.0200596	0.0140334
BP	GO:0007249	I-kappaB kinase/NF-kappaB signaling	187	0.362208	1.40303	0.00973183	0.0460424	0.0322105
BP	GO:0045596	negative regulation of cell differentiation	438	0.33656	1.40113	0.00101855	0.00823131	0.00575849
CC	GO:0031253	cell projection membrane	238	0.351757	1.39602	0.00670593	0.035523	0.0248513
CC	GO:0005765	lysosomal membrane	254	0.349425	1.39506	0.0058099	0.0320319	0.022409
CC	GO:0098852	lytic vacuole membrane	254	0.349425	1.39506	0.0058099	0.0320319	0.022409
BP	GO:0001667	ameboidal-type cell migration	316	0.342619	1.39359	0.00335163	0.0210423	0.0147209
BP	GO:0018209	peptidyl-serine modification	240	0.350688	1.39289	0.0069337	0.0362871	0.0253858
BP	GO:0042326	negative regulation of phosphorylation	248	0.349205	1.39116	0.00665512	0.0353887	0.0247574
BP	GO:0007265	Ras protein signal transduction	244	0.349057	1.38848	0.00716316	0.0370158	0.0258956
BP	GO:0062197	cellular response to chemical stress	235	0.350061	1.38756	0.00793547	0.0397564	0.0278129
BP	GO:0040013	negative regulation of locomotion	230	0.350751	1.38747	0.0082768	0.040826	0.0285612
MF	GO:0008047	enzyme activator activity	345	0.338688	1.38709	0.00300487	0.0194631	0.013616
BP	GO:0010608	post-transcriptional regulation of gene expression	301	0.342297	1.38675	0.00444837	0.026178	0.0183137
BP	GO:0002250	adaptive immune response	319	0.340653	1.38665	0.00381089	0.0231924	0.016225
BP	GO:0043087	regulation of GTPase activity	219	0.351119	1.38227	0.00992764	0.0466827	0.0326585
BP	GO:0070482	response to oxygen levels	242	0.347698	1.38202	0.00814033	0.0404465	0.0282957
BP	GO:0060249	anatomical structure homeostasis	220	0.350823	1.38181	0.00994441	0.04673	0.0326915
BP	GO:0006897	endocytosis	399	0.333255	1.37896	0.00232456	0.0158857	0.0111133
BP	GO:0034660	ncRNA metabolic process	268	0.343382	1.37739	0.00707724	0.036789	0.025737
BP	GO:0010720	positive regulation of cell development	223	0.349035	1.37659	0.0105593	0.0487621	0.0341131
BP	GO:1903829	positive regulation of protein localization	323	0.337664	1.37581	0.00457192	0.0267916	0.018743
BP	GO:0051345	positive regulation of hydrolase activity	384	0.333071	1.37455	0.00289171	0.0188002	0.0131523
BP	GO:0007169	transmembrane receptor protein tyrosine kinase signaling pathway	443	0.329848	1.37418	0.00188589	0.0134631	0.00941855
BP	GO:0002831	regulation of response to biotic stimulus	238	0.345893	1.37275	0.00982502	0.0463447	0.032422
BP	GO:0050808	synapse organization	279	0.340069	1.36899	0.00755484	0.0385791	0.0269893
BP	GO:0030855	epithelial cell differentiation	454	0.324574	1.35432	0.00286836	0.0186833	0.0130706
BP	GO:0007409	axonogenesis	320	0.332535	1.35394	0.00716695	0.0370158	0.0258956
BP	GO:0072594	establishment of protein localization to organelle	286	0.335576	1.35369	0.0093442	0.0445658	0.0311775
BP	GO:0048858	cell projection morphogenesis	462	0.323004	1.34922	0.00302242	0.0195403	0.0136701
CC	GO:0005635	nuclear envelope	316	0.330702	1.34512	0.00870905	0.0422515	0.0295585
BP	GO:2000112	regulation of cellular macromolecule biosynthetic process	288	0.333213	1.34498	0.0107266	0.0492079	0.034425
BP	GO:0050778	positive regulation of immune response	361	0.326889	1.3431	0.00676059	0.0357309	0.0249967
MF	GO:0008134	transcription factor binding	429	0.320752	1.33353	0.00540027	0.0305137	0.0213469
BP	GO:0048609	multicellular organismal reproductive process	489	0.317421	1.33042	0.00401988	0.0242729	0.016981
BP	GO:0019953	sexual reproduction	449	0.318981	1.33002	0.00512871	0.0293532	0.020535
BP	GO:0009611	response to wounding	420	0.320125	1.32916	0.00624408	0.0338505	0.0236813
BP	GO:0032504	multicellular organism reproduction	495	0.316665	1.32818	0.00403616	0.0243431	0.01703
BP	GO:0032990	cell part morphogenesis	476	0.3169	1.3261	0.00470355	0.0273437	0.0191292
BP	GO:0033674	positive regulation of kinase activity	356	0.321536	1.31978	0.0108662	0.0496514	0.0347353
BP	GO:0120039	plasma membrane bounded cell projection morphogenesis	458	0.314987	1.31504	0.00677839	0.0357977	0.0250435
BP	GO:0002252	immune effector process	431	0.31414	1.30644	0.00927267	0.0443531	0.0310287
BP	GO:0034330	cell junction organization	471	0.311946	1.30454	0.00784462	0.039536	0.0276587
MF	GO:0008289	lipid binding	500	-0.256882	-1.26047	0.00423297	0.0251817	0.0176167
BP	GO:0044270	cellular nitrogen compound catabolic process	271	-0.284453	-1.31969	0.00820052	0.040536	0.0283583
BP	GO:0010035	response to inorganic substance	400	-0.275012	-1.325	0.00222499	0.0153868	0.0107643
BP	GO:1901652	response to peptide	368	-0.285459	-1.36514	0.00134002	0.0103594	0.00724729
MF	GO:0008324	cation transmembrane transporter activity	395	-0.283817	-1.3659	0.000866979	0.00722483	0.00505437
BP	GO:0003018	vascular process in circulatory system	210	-0.305665	-1.37777	0.00620595	0.0337227	0.0235918
BP	GO:0097305	response to alcohol	183	-0.311196	-1.3787	0.00840684	0.0414086	0.0289688
BP	GO:0098657	import into cell	177	-0.317081	-1.39901	0.00688319	0.0362136	0.0253345
BP	GO:0032870	cellular response to hormone stimulus	420	-0.29098	-1.40784	0.000246433	0.0026029	0.00182094
BP	GO:1901653	cellular response to peptide	269	-0.307364	-1.42502	0.00145719	0.0110832	0.00775361
BP	GO:0048545	response to steroid hormone	249	-0.317865	-1.46099	0.000854175	0.00713524	0.00499169
CC	GO:0045177	apical part of cell	295	-0.314588	-1.47233	0.000405794	0.00393892	0.0027556
BP	GO:0098656	anion transmembrane transport	161	-0.338027	-1.47383	0.00303851	0.0196261	0.0137301
MF	GO:0008236	serine-type peptidase activity	119	-0.356871	-1.49054	0.00535318	0.0303711	0.0212471
BP	GO:0015748	organophosphate ester transport	84	-0.377891	-1.49302	0.0106857	0.0491792	0.0344049
BP	GO:1905952	regulation of lipid localization	106	-0.364128	-1.49441	0.00671113	0.0355235	0.0248517
BP	GO:0003073	regulation of systemic arterial blood pressure	79	-0.385134	-1.50529	0.0107624	0.049307	0.0344944
BP	GO:0009749	response to glucose	128	-0.357969	-1.51103	0.00352307	0.0217454	0.0152127
BP	GO:0005975	carbohydrate metabolic process	419	-0.312422	-1.51122	3.08089e-05	0.000467515	0.000327066
BP	GO:0009743	response to carbohydrate	160	-0.348619	-1.5186	0.00153421	0.0115014	0.00804618
BP	GO:0009060	aerobic respiration	111	-0.368056	-1.52101	0.0043947	0.025928	0.0181388
BP	GO:0051702	biological process involved in interaction with symbiont	75	-0.396104	-1.53405	0.00911607	0.0437244	0.0305889
MF	GO:0033218	amide binding	283	-0.329144	-1.53406	0.000135785	0.00159104	0.00111307
BP	GO:0009746	response to hexose	131	-0.364257	-1.54328	0.00217497	0.0151614	0.0106067
MF	GO:0017171	serine hydrolase activity	122	-0.368558	-1.5449	0.00262181	0.0175884	0.0123046
BP	GO:0062013	positive regulation of small molecule metabolic process	106	-0.378365	-1.55284	0.00343752	0.021331	0.0149228
BP	GO:0007584	response to nutrient	125	-0.373938	-1.57299	0.00158374	0.0117596	0.00822681
BP	GO:0032370	positive regulation of lipid transport	55	-0.431386	-1.57636	0.010234	0.0476908	0.0333637
CC	GO:0031966	mitochondrial membrane	386	-0.328597	-1.57828	4.60607e-06	9.22541e-05	6.45394e-05
BP	GO:0042440	pigment metabolic process	54	-0.434843	-1.58287	0.00997862	0.0468591	0.0327818
BP	GO:0042594	response to starvation	130	-0.374776	-1.58594	0.00120289	0.0094464	0.00660855
BP	GO:0022904	respiratory electron transport chain	64	-0.421789	-1.58654	0.00736764	0.0378177	0.0264566
CC	GO:0005740	mitochondrial envelope	415	-0.328764	-1.58906	1.18502e-06	2.89995e-05	2.02876e-05
CC	GO:0016324	apical plasma membrane	250	-0.34764	-1.59877	4.53602e-05	0.000640758	0.000448264
BP	GO:0044070	regulation of anion transport	68	-0.420847	-1.60144	0.00546019	0.0307025	0.021479
BP	GO:0019646	aerobic electron transport chain	46	-0.454716	-1.60252	0.0105505	0.0487542	0.0341076
MF	GO:0004252	serine-type endopeptidase activity	107	-0.390009	-1.60291	0.00180548	0.0130453	0.00912631
BP	GO:0043090	amino acid import	43	-0.464481	-1.61394	0.0105343	0.0487117	0.0340779
BP	GO:0019216	regulation of lipid metabolic process	233	-0.354214	-1.61627	8.27352e-05	0.00104168	0.000728745
BP	GO:0043434	response to peptide hormone	302	-0.345169	-1.6196	8.3123e-06	0.000152429	0.000106637
BP	GO:1905954	positive regulation of lipid localization	67	-0.42863	-1.62617	0.00441453	0.0260229	0.0182052
BP	GO:0032890	regulation of organic acid transport	55	-0.445222	-1.62692	0.00658969	0.0350954	0.0245521
BP	GO:0005976	polysaccharide metabolic process	75	-0.420113	-1.62703	0.0035271	0.021751	0.0152166
BP	GO:0032368	regulation of lipid transport	84	-0.413145	-1.6323	0.0022943	0.0157252	0.0110011
BP	GO:0046890	regulation of lipid biosynthetic process	118	-0.391565	-1.63335	0.00090308	0.00745928	0.00521839
BP	GO:0033500	carbohydrate homeostasis	169	-0.3727	-1.63508	0.000203183	0.00221273	0.00154799
BP	GO:0042593	glucose homeostasis	169	-0.3727	-1.63508	0.000203183	0.00221273	0.00154799
BP	GO:0046683	response to organophosphorus	98	-0.403857	-1.63579	0.00143505	0.0109651	0.00767097
CC	GO:0098803	respiratory chain complex	46	-0.46489	-1.63838	0.00765579	0.0389719	0.0272641
CC	GO:0019866	organelle inner membrane	273	-0.354257	-1.64489	7.11389e-06	0.000132907	9.29798e-05
BP	GO:1902930	regulation of alcohol biosynthetic process	41	-0.478302	-1.64544	0.00884333	0.0427407	0.0299007
BP	GO:0006090	pyruvate metabolic process	88	-0.414234	-1.64901	0.00168548	0.0123567	0.00864452
MF	GO:0016746	acyltransferase activity	124	-0.392544	-1.64929	0.0005632	0.00511665	0.00357952
BP	GO:0034284	response to monosaccharide	137	-0.387473	-1.65198	0.000401091	0.00389871	0.00272747
BP	GO:0097006	regulation of plasma lipoprotein particle levels	56	-0.45155	-1.65585	0.00472709	0.0274072	0.0191736
BP	GO:0019439	aromatic compound catabolic process	282	-0.356019	-1.6587	6.88166e-06	0.000128915	9.0187e-05
BP	GO:1990748	cellular detoxification	71	-0.432597	-1.65892	0.00274569	0.0181739	0.0127141
BP	GO:1900047	negative regulation of hemostasis	39	-0.490761	-1.66956	0.00760109	0.0387868	0.0271346
BP	GO:1903793	positive regulation of anion transport	41	-0.485585	-1.67049	0.00704439	0.0367181	0.0256874
BP	GO:0032869	cellular response to insulin stimulus	144	-0.390129	-1.67463	0.000223674	0.00238426	0.00166799
MF	GO:0017046	peptide hormone binding	43	-0.482543	-1.6767	0.00623614	0.0338338	0.0236696
BP	GO:0006584	catecholamine metabolic process	44	-0.480314	-1.67693	0.00590644	0.032365	0.022642
BP	GO:0009712	catechol-containing compound metabolic process	44	-0.480314	-1.67693	0.00590644	0.032365	0.022642
BP	GO:0051289	protein homotetramerization	43	-0.483431	-1.67978	0.00609061	0.0332153	0.0232369
BP	GO:0071375	cellular response to peptide hormone stimulus	216	-0.371385	-1.6799	1.78949e-05	0.000296983	0.000207764
BP	GO:0050818	regulation of coagulation	55	-0.459896	-1.68055	0.00385738	0.0233934	0.0163656
BP	GO:0061045	negative regulation of wound healing	54	-0.465337	-1.69388	0.00349382	0.0216225	0.0151267
MF	GO:0016410	N-acyltransferase activity	34	-0.514266	-1.69754	0.00704787	0.0367181	0.0256874
BP	GO:0045940	positive regulation of steroid metabolic process	26	-0.547692	-1.69833	0.00969726	0.0459414	0.0321398
BP	GO:0015908	fatty acid transport	71	-0.44288	-1.69835	0.00169857	0.0124319	0.00869715
BP	GO:0033344	cholesterol efflux	39	-0.499248	-1.69844	0.00591662	0.0323784	0.0226514
MF	GO:0015171	amino acid transmembrane transporter activity	55	-0.466101	-1.70322	0.00300143	0.0194589	0.0136131
MF	GO:0052689	carboxylic ester hydrolase activity	72	-0.444306	-1.70798	0.00149658	0.0112934	0.00790068
BP	GO:0046688	response to copper ion	29	-0.53717	-1.70987	0.00786471	0.0396085	0.0277095
BP	GO:0045913	positive regulation of carbohydrate metabolic process	57	-0.46491	-1.71075	0.00263784	0.0176448	0.012344
BP	GO:0042157	lipoprotein metabolic process	88	-0.430202	-1.71258	0.000844876	0.00706605	0.00494329
BP	GO:0030195	negative regulation of blood coagulation	38	-0.506279	-1.71283	0.00537009	0.0304422	0.0212969
BP	GO:0014074	response to purine-containing compound	106	-0.417352	-1.71284	0.000414324	0.0039883	0.00279015
MF	GO:0051213	dioxygenase activity	44	-0.490826	-1.71363	0.00422296	0.0251496	0.0175942
BP	GO:0046486	glycerolipid metabolic process	256	-0.371671	-1.71374	3.11436e-06	6.53922e-05	4.57473e-05
BP	GO:0062014	negative regulation of small molecule metabolic process	68	-0.450808	-1.71544	0.00158318	0.0117596	0.00822681
BP	GO:0006779	porphyrin-containing compound biosynthetic process	24	-0.564381	-1.71591	0.00935562	0.0445658	0.0311775
BP	GO:0033014	tetrapyrrole biosynthetic process	24	-0.564381	-1.71591	0.00935562	0.0445658	0.0311775
BP	GO:0001504	neurotransmitter uptake	39	-0.504387	-1.71592	0.00502895	0.0289279	0.0202375
BP	GO:0006753	nucleoside phosphate metabolic process	309	-0.365229	-1.71751	2.40692e-07	7.27307e-06	5.08812e-06
BP	GO:0006953	acute-phase response	35	-0.51696	-1.71759	0.00570751	0.0316325	0.0221296
BP	GO:0042743	hydrogen peroxide metabolic process	39	-0.505728	-1.72048	0.00483325	0.027946	0.0195505
BP	GO:0008209	androgen metabolic process	24	-0.565982	-1.72078	0.00895939	0.0432349	0.0302464
BP	GO:0010038	response to metal ion	266	-0.37258	-1.72503	1.08245e-06	2.68679e-05	1.87964e-05
BP	GO:0097237	cellular response to toxic substance	77	-0.443917	-1.72719	0.000932683	0.00763504	0.00534135
BP	GO:0070542	response to fatty acid	52	-0.47954	-1.73287	0.00248078	0.0167068	0.0116878
BP	GO:0045471	response to ethanol	96	-0.430359	-1.73773	0.000399705	0.00389068	0.00272186
BP	GO:0055086	nucleobase-containing small molecule metabolic process	353	-0.365237	-1.7394	1.48431e-07	4.79813e-06	3.35669e-06
BP	GO:0071280	cellular response to copper ion	18	-0.615465	-1.7402	0.00986095	0.0464006	0.0324611
BP	GO:0009117	nucleotide metabolic process	303	-0.370859	-1.74052	4.22698e-07	1.18458e-05	8.28711e-06
BP	GO:1900046	regulation of hemostasis	54	-0.478198	-1.74069	0.00216408	0.0151233	0.01058
BP	GO:0015740	C4-dicarboxylate transport	20	-0.599697	-1.74322	0.00899133	0.0433355	0.0303168
BP	GO:0019693	ribose phosphate metabolic process	260	-0.377455	-1.74367	9.83701e-07	2.48608e-05	1.73922e-05
BP	GO:0032369	negative regulation of lipid transport	19	-0.608237	-1.74457	0.0092477	0.0442641	0.0309665
BP	GO:0018958	phenol-containing compound metabolic process	83	-0.442794	-1.74578	0.00064488	0.00570945	0.00399424
BP	GO:0042558	pteridine-containing compound metabolic process	26	-0.563716	-1.74802	0.00640871	0.0343942	0.0240616
BP	GO:0045333	cellular respiration	133	-0.411794	-1.7486	9.99585e-05	0.00122958	0.000860193
BP	GO:0033866	nucleoside bisphosphate biosynthetic process	42	-0.506647	-1.75168	0.00334524	0.0210212	0.0147061
BP	GO:0034030	ribonucleoside bisphosphate biosynthetic process	42	-0.506647	-1.75168	0.00334524	0.0210212	0.0147061
BP	GO:0034033	purine nucleoside bisphosphate biosynthetic process	42	-0.506647	-1.75168	0.00334524	0.0210212	0.0147061
MF	GO:0004867	serine-type endopeptidase inhibitor activity	55	-0.4794	-1.75182	0.00186889	0.0133767	0.00935811
BP	GO:0071549	cellular response to dexamethasone stimulus	20	-0.6037	-1.75485	0.0081512	0.0404492	0.0282976
BP	GO:0010232	vascular transport	68	-0.461544	-1.7563	0.000983071	0.00798248	0.00558441
BP	GO:0150104	transport across blood-brain barrier	68	-0.461544	-1.7563	0.000983071	0.00798248	0.00558441
BP	GO:0009112	nucleobase metabolic process	22	-0.590842	-1.75903	0.00710734	0.0368902	0.0258078
BP	GO:0043255	regulation of carbohydrate biosynthetic process	63	-0.469037	-1.75909	0.0011771	0.00926482	0.00648152
BP	GO:0071320	cellular response to cAMP	42	-0.508819	-1.75919	0.00305527	0.0196529	0.0137489
BP	GO:0044539	long-chain fatty acid import into cell	12	-0.69444	-1.75965	0.0107121	0.0492063	0.0344239
BP	GO:0140354	lipid import into cell	12	-0.69444	-1.75965	0.0107121	0.0492063	0.0344239
BP	GO:0044264	cellular polysaccharide metabolic process	66	-0.46555	-1.76143	0.00099559	0.00806451	0.0056418
BP	GO:0042304	regulation of fatty acid biosynthetic process	38	-0.520743	-1.76176	0.0034129	0.0212161	0.0148425
BP	GO:0033700	phospholipid efflux	11	-0.713291	-1.76447	0.0106165	0.0489939	0.0342753
BP	GO:0006163	purine nucleotide metabolic process	262	-0.381834	-1.76513	5.79401e-07	1.57915e-05	1.10475e-05
BP	GO:0032868	response to insulin	187	-0.398214	-1.76957	4.81312e-06	9.58487e-05	6.70542e-05
BP	GO:0030193	regulation of blood coagulation	52	-0.491319	-1.77543	0.00153572	0.0115014	0.00804618
MF	GO:0033293	monocarboxylic acid binding	53	-0.491202	-1.7814	0.00145756	0.0110832	0.00775361
BP	GO:0072530	purine-containing compound transmembrane transport	15	-0.662484	-1.7839	0.00780882	0.0394127	0.0275725
BP	GO:0015918	sterol transport	60	-0.480048	-1.78393	0.00104278	0.00840754	0.00588178
BP	GO:0009150	purine ribonucleotide metabolic process	241	-0.390381	-1.78756	5.23007e-07	1.44132e-05	1.00832e-05
BP	GO:0006576	cellular biogenic amine metabolic process	70	-0.467577	-1.78833	0.000601455	0.00539369	0.00377334
BP	GO:0006071	glycerol metabolic process	13	-0.691375	-1.7911	0.00800244	0.039926	0.0279316
MF	GO:1901681	sulfur compound binding	175	-0.406558	-1.7915	1.53272e-05	0.00026173	0.000183102
BP	GO:0034637	cellular carbohydrate biosynthetic process	56	-0.488879	-1.79273	0.00109924	0.00879135	0.00615028
BP	GO:0043651	linoleic acid metabolic process	15	-0.666078	-1.79358	0.00716881	0.0370158	0.0258956
BP	GO:2001140	positive regulation of phospholipid transport	11	-0.725365	-1.79434	0.00821446	0.0405761	0.0283863
BP	GO:0035384	thioester biosynthetic process	32	-0.551018	-1.79447	0.00319413	0.0203103	0.0142088
BP	GO:0071616	acyl-CoA biosynthetic process	32	-0.551018	-1.79447	0.00319413	0.0203103	0.0142088
BP	GO:0090494	dopamine uptake	13	-0.693044	-1.79542	0.00771297	0.0391278	0.0273732
BP	GO:0070365	hepatocyte differentiation	12	-0.708972	-1.79647	0.00789689	0.039713	0.0277826
MF	GO:0000062	fatty-acyl-CoA binding	15	-0.667851	-1.79835	0.00693037	0.0362871	0.0253858
MF	GO:1901567	fatty acid derivative binding	15	-0.667851	-1.79835	0.00693037	0.0362871	0.0253858
BP	GO:0046321	positive regulation of fatty acid oxidation	11	-0.72733	-1.7992	0.00783828	0.0395327	0.0276564
BP	GO:0009259	ribonucleotide metabolic process	253	-0.391194	-1.80132	5.9511e-07	1.61563e-05	1.13027e-05
MF	GO:0032451	demethylase activity	14	-0.681486	-1.80144	0.00711759	0.0369159	0.0258257
MF	GO:0070403	NAD+ binding	14	-0.682148	-1.80319	0.00703011	0.0366811	0.0256615
MF	GO:0070402	NADPH binding	11	-0.729419	-1.80437	0.00744359	0.0381249	0.0266715
BP	GO:0071825	protein-lipid complex subunit organization	39	-0.531753	-1.80902	0.00203395	0.014395	0.0100705
CC	GO:0005743	mitochondrial inner membrane	241	-0.395087	-1.80911	2.82364e-07	8.45876e-06	5.91761e-06
BP	GO:0032892	positive regulation of organic acid transport	37	-0.538263	-1.81033	0.00210448	0.0147888	0.010346
BP	GO:0046501	protoporphyrinogen IX metabolic process	10	-0.752977	-1.81306	0.00675076	0.0357061	0.0249794
MF	GO:0008509	anion transmembrane transporter activity	203	-0.404282	-1.8145	2.20225e-06	4.85894e-05	3.39924e-05
BP	GO:0072521	purine-containing compound metabolic process	271	-0.391106	-1.8145	9.33405e-08	3.13298e-06	2.19178e-06
BP	GO:0009308	amine metabolic process	82	-0.462204	-1.81835	0.000287743	0.0029848	0.00208812
BP	GO:0009310	amine catabolic process	18	-0.643259	-1.81878	0.0050322	0.0289279	0.0202375
BP	GO:0042756	drinking behavior	10	-0.755603	-1.81939	0.00632365	0.0341222	0.0238713
BP	GO:0031960	response to corticosteroid	126	-0.432147	-1.82001	4.44936e-05	0.000633104	0.000442909
BP	GO:0006749	glutathione metabolic process	42	-0.526662	-1.82088	0.00152764	0.0114903	0.00803845
BP	GO:0034381	plasma lipoprotein particle clearance	32	-0.559835	-1.82319	0.00241086	0.0163787	0.0114583
BP	GO:0010676	positive regulation of cellular carbohydrate metabolic process	38	-0.539045	-1.82368	0.00180396	0.0130453	0.00912631
CC	GO:0045239	tricarboxylic acid cycle enzyme complex	14	-0.689949	-1.82381	0.00574594	0.0318202	0.0222609
MF	GO:0120227	acyl-CoA binding	16	-0.666216	-1.82563	0.00526319	0.0300075	0.0209928
BP	GO:0050667	homocysteine metabolic process	10	-0.758517	-1.8264	0.00587503	0.0323034	0.0225989
BP	GO:0005978	glycogen biosynthetic process	29	-0.574487	-1.82866	0.00270862	0.0179799	0.0125784
BP	GO:0009250	glucan biosynthetic process	29	-0.574487	-1.82866	0.00270862	0.0179799	0.0125784
BP	GO:0010565	regulation of cellular ketone metabolic process	95	-0.453694	-1.82894	0.000109371	0.00132427	0.000926438
MF	GO:0042910	xenobiotic transmembrane transporter activity	23	-0.608243	-1.83008	0.00346292	0.0214695	0.0150197
BP	GO:0071827	plasma lipoprotein particle organization	37	-0.54429	-1.8306	0.00170924	0.0124651	0.00872037
BP	GO:0030539	male genitalia development	18	-0.647564	-1.83095	0.00452358	0.0265531	0.0185761
BP	GO:0046686	response to cadmium ion	49	-0.512884	-1.83098	0.000955232	0.00778344	0.00544517
MF	GO:0008483	transaminase activity	12	-0.723228	-1.8326	0.00570176	0.0316259	0.0221249
BP	GO:0051591	response to cAMP	73	-0.476745	-1.83742	0.000285961	0.00297074	0.00207828
BP	GO:0042402	cellular biogenic amine catabolic process	17	-0.659799	-1.83754	0.00446782	0.0262702	0.0183782
BP	GO:0009991	response to extracellular stimulus	347	-0.387118	-1.84034	5.82132e-09	2.52864e-07	1.76899e-07
BP	GO:0006820	anion transport	335	-0.38897	-1.8433	3.34651e-09	1.58219e-07	1.10688e-07
MF	GO:0015377	cation:chloride symporter activity	14	-0.697388	-1.84347	0.00470549	0.0273437	0.0191292
BP	GO:0010866	regulation of triglyceride biosynthetic process	10	-0.766074	-1.8446	0.00485182	0.0279835	0.0195768
BP	GO:0009067	aspartate family amino acid biosynthetic process	17	-0.663188	-1.84698	0.00410051	0.0246102	0.0172169
MF	GO:0048038	quinone binding	11	-0.747435	-1.84894	0.00483186	0.027946	0.0195505
BP	GO:0045922	negative regulation of fatty acid metabolic process	24	-0.608213	-1.84918	0.00272122	0.018029	0.0126128
BP	GO:0006730	one-carbon metabolic process	32	-0.56831	-1.85079	0.00183442	0.0131612	0.00920738
CC	GO:0070469	respirasome	53	-0.511322	-1.85436	0.00061937	0.00551874	0.00386082
BP	GO:0061008	hepaticobiliary system development	109	-0.45002	-1.85503	6.90442e-05	0.000900295	0.000629832
BP	GO:0044106	cellular amine metabolic process	78	-0.475992	-1.85617	0.000189115	0.00207967	0.0014549
BP	GO:0006766	vitamin metabolic process	74	-0.480596	-1.85684	0.000181941	0.00201352	0.00140862
CC	GO:0005746	mitochondrial respirasome	49	-0.520282	-1.85739	0.00075106	0.00640475	0.00448065
MF	GO:0030283	testosterone dehydrogenase [NAD(P)] activity	10	-0.771428	-1.85749	0.00416353	0.0248382	0.0173764
BP	GO:0042398	cellular modified amino acid biosynthetic process	32	-0.571182	-1.86014	0.00164115	0.012057	0.00843491
BP	GO:0019217	regulation of fatty acid metabolic process	69	-0.488308	-1.86298	0.00023007	0.0024412	0.00170783
BP	GO:0051917	regulation of fibrinolysis	11	-0.753955	-1.86507	0.0041134	0.0246662	0.0172561
BP	GO:0032371	regulation of sterol transport	21	-0.634414	-1.86673	0.00278962	0.0183424	0.012832
BP	GO:0032374	regulation of cholesterol transport	21	-0.634414	-1.86673	0.00278962	0.0183424	0.012832
BP	GO:0048009	insulin-like growth factor receptor signaling pathway	28	-0.591929	-1.86832	0.00182434	0.0131173	0.00917663
BP	GO:0001889	liver development	106	-0.45555	-1.86961	6.37421e-05	0.000848674	0.000593718
MF	GO:0015296	anion:cation symporter activity	18	-0.661323	-1.86986	0.00305175	0.0196529	0.0137489
BP	GO:0044262	cellular carbohydrate metabolic process	198	-0.418655	-1.87358	1.03761e-07	3.434e-06	2.40237e-06
MF	GO:0042562	hormone binding	72	-0.487652	-1.87461	0.000168516	0.00188901	0.00132152
BP	GO:0042730	fibrinolysis	19	-0.65386	-1.87542	0.00283145	0.0185472	0.0129753
BP	GO:0043650	dicarboxylic acid biosynthetic process	11	-0.75843	-1.87614	0.00360154	0.0221315	0.0154828
MF	GO:0016835	carbon-oxygen lyase activity	57	-0.510005	-1.87668	0.00036176	0.00363329	0.00254179
BP	GO:0034370	triglyceride-rich lipoprotein particle remodeling	10	-0.780784	-1.88002	0.00322635	0.0204591	0.0143128
BP	GO:0034372	very-low-density lipoprotein particle remodeling	10	-0.780784	-1.88002	0.00322635	0.0204591	0.0143128
BP	GO:0050996	positive regulation of lipid catabolic process	21	-0.639049	-1.88037	0.00239985	0.0163199	0.0114171
MF	GO:0016874	ligase activity	74	-0.486877	-1.8811	0.000121294	0.00144844	0.00101331
CC	GO:0031089	platelet dense granule lumen	10	-0.781727	-1.88229	0.00317412	0.0202386	0.0141586
MF	GO:0022853	active ion transmembrane transporter activity	167	-0.430204	-1.88449	1.46061e-06	3.45281e-05	2.41553e-05
BP	GO:1901361	organic cyclic compound catabolic process	306	-0.401296	-1.88507	5.45247e-09	2.38673e-07	1.66972e-07
BP	GO:0031667	response to nutrient levels	325	-0.398968	-1.88533	1.14298e-09	6.01794e-08	4.21005e-08
BP	GO:0032094	response to food	27	-0.602671	-1.88632	0.00160562	0.0118461	0.00828737
BP	GO:0060416	response to growth hormone	31	-0.583667	-1.88737	0.00129583	0.0100738	0.00704748
BP	GO:0090208	positive regulation of triglyceride metabolic process	13	-0.731054	-1.89389	0.00286357	0.0186833	0.0130706
BP	GO:0006525	arginine metabolic process	16	-0.691414	-1.89468	0.00271506	0.0180054	0.0125963
MF	GO:0015081	sodium ion transmembrane transporter activity	106	-0.4625	-1.89814	1.9042e-05	0.000312893	0.000218895
BP	GO:0046500	S-adenosylmethionine metabolic process	12	-0.749426	-1.89898	0.00276252	0.0182505	0.0127677
BP	GO:0030301	cholesterol transport	50	-0.529883	-1.89976	0.000380673	0.00375771	0.00262883
BP	GO:1903825	organic acid transmembrane transport	100	-0.468244	-1.90325	4.42862e-05	0.000632011	0.000442145
BP	GO:1905039	carboxylic acid transmembrane transport	100	-0.468244	-1.90325	4.42862e-05	0.000632011	0.000442145
MF	GO:0003707	nuclear steroid receptor activity	17	-0.684237	-1.9056	0.00226716	0.0156007	0.010914
MF	GO:0004467	long-chain fatty acid-CoA ligase activity	12	-0.753428	-1.90912	0.00244627	0.0165385	0.0115701
BP	GO:0010896	regulation of triglyceride catabolic process	10	-0.79362	-1.91093	0.00225537	0.015535	0.0108681
BP	GO:0006750	glutathione biosynthetic process	11	-0.772957	-1.91207	0.00242672	0.0164383	0.0115
BP	GO:0006109	regulation of carbohydrate metabolic process	129	-0.453003	-1.91481	5.52816e-06	0.000106724	7.46625e-05
BP	GO:0036314	response to sterol	23	-0.636499	-1.91509	0.00145945	0.0110854	0.00775516
BP	GO:0010907	positive regulation of glucose metabolic process	27	-0.612793	-1.918	0.0011445	0.00906018	0.00633835
MF	GO:0004879	nuclear receptor activity	44	-0.54942	-1.91821	0.000499337	0.00463336	0.00324142
MF	GO:0098531	ligand-activated transcription factor activity	44	-0.54942	-1.91821	0.000499337	0.00463336	0.00324142
BP	GO:0071467	cellular response to pH	18	-0.678973	-1.91976	0.00184376	0.0132105	0.00924183
BP	GO:0034380	high-density lipoprotein particle assembly	12	-0.758302	-1.92147	0.00214862	0.0150534	0.0105311
BP	GO:0046165	alcohol biosynthetic process	100	-0.47313	-1.92311	3.03548e-05	0.000464683	0.000325085
MF	GO:0008514	organic anion transmembrane transporter activity	121	-0.460435	-1.92823	6.03153e-06	0.000114383	8.00206e-05
MF	GO:1901505	carbohydrate derivative transmembrane transporter activity	35	-0.580901	-1.93003	0.0007216	0.00624548	0.00436923
BP	GO:0019318	hexose metabolic process	167	-0.440616	-1.9301	6.08555e-07	1.6457e-05	1.15131e-05
MF	GO:0005343	organic acid:sodium symporter activity	24	-0.635185	-1.93118	0.0011363	0.00902544	0.00631405
BP	GO:0005996	monosaccharide metabolic process	177	-0.438338	-1.93401	4.5304e-07	1.26451e-05	8.84631e-06
BP	GO:0010876	lipid localization	276	-0.416688	-1.93649	1.5919e-09	8.01715e-08	5.60867e-08
BP	GO:0042168	heme metabolic process	32	-0.594692	-1.93671	0.00072563	0.00627255	0.00438817
BP	GO:0042908	xenobiotic transport	31	-0.600085	-1.94046	0.000735651	0.00631193	0.00441572
BP	GO:0034367	protein-containing complex remodeling	26	-0.625984	-1.94111	0.000881569	0.00731134	0.0051149
BP	GO:0034368	protein-lipid complex remodeling	26	-0.625984	-1.94111	0.000881569	0.00731134	0.0051149
BP	GO:0034369	plasma lipoprotein particle remodeling	26	-0.625984	-1.94111	0.000881569	0.00731134	0.0051149
MF	GO:0015101	organic cation transmembrane transporter activity	17	-0.697456	-1.94242	0.00153571	0.0115014	0.00804618
BP	GO:0046320	regulation of fatty acid oxidation	23	-0.646143	-1.94411	0.00105223	0.00845483	0.00591486
BP	GO:0034384	high-density lipoprotein particle clearance	10	-0.808817	-1.94752	0.00136736	0.0105356	0.00737056
MF	GO:0004806	triglyceride lipase activity	15	-0.724472	-1.95082	0.00147455	0.0111879	0.00782686
BP	GO:0050995	negative regulation of lipid catabolic process	18	-0.690458	-1.95223	0.00133514	0.0103538	0.00724336
BP	GO:0019400	alditol metabolic process	15	-0.726009	-1.95496	0.00141494	0.0108321	0.00757798
BP	GO:0009070	serine family amino acid biosynthetic process	13	-0.754765	-1.95532	0.00145669	0.0110832	0.00775361
BP	GO:0062012	regulation of small molecule metabolic process	236	-0.428408	-1.95738	1.30321e-08	5.20537e-07	3.64159e-07
BP	GO:0016051	carbohydrate biosynthetic process	144	-0.456621	-1.96005	9.81251e-07	2.48608e-05	1.73922e-05
MF	GO:0016408	C-acyltransferase activity	13	-0.757257	-1.96177	0.00134152	0.0103595	0.00724735
BP	GO:0008610	lipid biosynthetic process	456	-0.403045	-1.96306	5.58462e-14	7.92104e-12	5.54143e-12
MF	GO:0044594	17-beta-hydroxysteroid dehydrogenase (NAD+) activity	11	-0.794397	-1.96511	0.00122724	0.00961589	0.00672711
BP	GO:0051873	killing by host of symbiont cells	19	-0.685379	-1.96583	0.00110449	0.00882322	0.00617258
BP	GO:0022900	electron transport chain	104	-0.48126	-1.96892	5.99764e-06	0.000114364	8.0007e-05
MF	GO:0031406	carboxylic acid binding	108	-0.478593	-1.96989	3.2991e-06	6.86489e-05	4.80257e-05
BP	GO:0009065	glutamine family amino acid catabolic process	21	-0.670149	-1.97188	0.000921285	0.00756848	0.00529478
MF	GO:0016405	CoA-ligase activity	16	-0.722513	-1.9799	0.00104571	0.00842141	0.00589148
BP	GO:0009086	methionine biosynthetic process	10	-0.822768	-1.98111	0.000841924	0.00704985	0.00493196
MF	GO:0050661	NADP binding	41	-0.577579	-1.98697	0.000278114	0.002902	0.00203019
BP	GO:0006112	energy reserve metabolic process	59	-0.537281	-1.99032	6.84257e-05	0.000895591	0.000626541
CC	GO:0042627	chylomicron	10	-0.826832	-1.9909	0.000737452	0.00631193	0.00441572
BP	GO:0090207	regulation of triglyceride metabolic process	25	-0.648323	-1.99131	0.00053608	0.00490231	0.00342958
BP	GO:0019184	nonribosomal peptide biosynthetic process	12	-0.786292	-1.9924	0.000815423	0.00686932	0.00480566
BP	GO:0043649	dicarboxylic acid catabolic process	12	-0.787996	-1.99671	0.000790619	0.00669133	0.00468115
MF	GO:0015347	sodium-independent organic anion transmembrane transporter activity	11	-0.807448	-1.99739	0.000786294	0.00666504	0.00466275
MF	GO:0004303	estradiol 17-beta-dehydrogenase activity	13	-0.771043	-1.99749	0.000890198	0.00736533	0.00515266
MF	GO:0016829	lyase activity	130	-0.472769	-2.00061	6.83395e-07	1.80593e-05	1.2634e-05
MF	GO:0051287	NAD binding	42	-0.578723	-2.00087	0.000212172	0.00228265	0.0015969
BP	GO:0006099	tricarboxylic acid cycle	26	-0.645389	-2.00128	0.000422625	0.00404022	0.00282647
BP	GO:0046618	xenobiotic export	12	-0.790726	-2.00363	0.000734811	0.00631193	0.00441572
MF	GO:0015645	fatty acid ligase activity	13	-0.77347	-2.00377	0.000827946	0.00694116	0.00485592
BP	GO:0045717	negative regulation of fatty acid biosynthetic process	15	-0.744139	-2.00377	0.000796883	0.00672945	0.00470781
BP	GO:0015850	organic hydroxy compound transport	169	-0.458265	-2.01046	7.32628e-08	2.48379e-06	1.73762e-06
BP	GO:1901661	quinone metabolic process	27	-0.643436	-2.01391	0.000374866	0.00371658	0.00260005
CC	GO:0005778	peroxisomal membrane	45	-0.574517	-2.01489	0.000164815	0.00185051	0.00129459
CC	GO:0031903	microbody membrane	45	-0.574517	-2.01489	0.000164815	0.00185051	0.00129459
MF	GO:0009055	electron transfer activity	80	-0.515014	-2.01747	1.37488e-05	0.000236521	0.000165466
MF	GO:0071949	FAD binding	26	-0.65067	-2.01766	0.000366495	0.00367023	0.00256763
BP	GO:0071548	response to dexamethasone	33	-0.615409	-2.01809	0.000248669	0.00262253	0.00183468
MF	GO:0005496	steroid binding	74	-0.522783	-2.01983	2.19404e-05	0.000348938	0.000244111
BP	GO:0097164	ammonium ion metabolic process	14	-0.765002	-2.0222	0.000631147	0.0056093	0.00392418
BP	GO:0034035	purine ribonucleoside bisphosphate metabolic process	11	-0.818873	-2.02565	0.000505695	0.00467987	0.00327396
BP	GO:0050427	3'-phosphoadenosine 5'-phosphosulfate metabolic process	11	-0.818873	-2.02565	0.000505695	0.00467987	0.00327396
BP	GO:0034375	high-density lipoprotein particle remodeling	15	-0.752595	-2.02655	0.000624329	0.00555581	0.00388675
BP	GO:0097501	stress response to metal ion	12	-0.800595	-2.02864	0.00053328	0.00488313	0.00341616
MF	GO:0004029	aldehyde dehydrogenase (NAD+) activity	10	-0.842617	-2.0289	0.000393308	0.00384789	0.00269192
MF	GO:0004030	aldehyde dehydrogenase [NAD(P)+] activity	10	-0.842617	-2.0289	0.000393308	0.00384789	0.00269192
BP	GO:0015695	organic cation transport	25	-0.660768	-2.02954	0.000315728	0.00325083	0.00227423
BP	GO:0015980	energy derivation by oxidation of organic compounds	194	-0.455197	-2.03225	9.20338e-09	3.79305e-07	2.65356e-07
BP	GO:0006544	glycine metabolic process	10	-0.844888	-2.03437	0.000356435	0.00359539	0.00251528
BP	GO:0015718	monocarboxylic acid transport	75	-0.525303	-2.03441	1.97808e-05	0.00032196	0.000225238
BP	GO:1902001	fatty acid transmembrane transport	15	-0.757546	-2.03988	0.000508248	0.00469724	0.00328611
BP	GO:0006706	steroid catabolic process	23	-0.678045	-2.0401	0.000348573	0.00353295	0.00247159
BP	GO:0019218	regulation of steroid metabolic process	75	-0.527739	-2.04385	1.58528e-05	0.000268724	0.000187995
BP	GO:0006869	lipid transport	244	-0.44637	-2.047	1.14479e-10	7.95632e-09	5.56611e-09
BP	GO:0010043	response to zinc ion	36	-0.614057	-2.05326	0.000141398	0.0016406	0.00114774
BP	GO:0044273	sulfur compound catabolic process	21	-0.698334	-2.05481	0.000357562	0.00359647	0.00251603
MF	GO:0016878	acid-thiol ligase activity	19	-0.716485	-2.05505	0.000414981	0.0039891	0.00279071
BP	GO:0015849	organic acid transport	213	-0.455281	-2.05537	1.57272e-09	7.97839e-08	5.58155e-08
BP	GO:0015711	organic anion transport	233	-0.450762	-2.05682	3.66317e-10	2.19474e-08	1.53541e-08
MF	GO:0005326	neurotransmitter transmembrane transporter activity	13	-0.794822	-2.05909	0.000373509	0.00371191	0.00259679
BP	GO:0098810	neurotransmitter reuptake	31	-0.636813	-2.05923	0.000155229	0.00175707	0.00122922
BP	GO:0043691	reverse cholesterol transport	13	-0.795623	-2.06116	0.000354834	0.00358966	0.00251127
BP	GO:0046503	glycerolipid catabolic process	40	-0.602684	-2.06161	0.000112257	0.0013545	0.000947583
BP	GO:0051384	response to glucocorticoid	111	-0.499034	-2.06228	6.21104e-07	1.67313e-05	1.17049e-05
BP	GO:0009404	toxin metabolic process	15	-0.766282	-2.0634	0.000370205	0.00370015	0.00258856
MF	GO:0043177	organic acid binding	88	-0.518541	-2.06424	1.94372e-06	4.3718e-05	3.05844e-05
BP	GO:0006081	cellular aldehyde metabolic process	41	-0.600129	-2.06454	8.44904e-05	0.00106186	0.000742859
BP	GO:0045540	regulation of cholesterol biosynthetic process	18	-0.730237	-2.06471	0.000371932	0.00370333	0.00259079
BP	GO:0106118	regulation of sterol biosynthetic process	18	-0.730237	-2.06471	0.000371932	0.00370333	0.00259079
MF	GO:0022804	active transmembrane transporter activity	255	-0.448785	-2.06828	3.76589e-11	2.87615e-09	2.0121e-09
BP	GO:0042219	cellular modified amino acid catabolic process	15	-0.769703	-2.07261	0.000335695	0.003431	0.00240027
BP	GO:0031998	regulation of fatty acid beta-oxidation	13	-0.800552	-2.07393	0.000270794	0.00283864	0.00198587
BP	GO:0051004	regulation of lipoprotein lipase activity	14	-0.784744	-2.07439	0.000318698	0.00327656	0.00229223
BP	GO:0006073	cellular glucan metabolic process	50	-0.578669	-2.07467	4.39239e-05	0.000629424	0.000440335
BP	GO:0044042	glucan metabolic process	50	-0.578669	-2.07467	4.39239e-05	0.000629424	0.000440335
BP	GO:0010675	regulation of cellular carbohydrate metabolic process	101	-0.509709	-2.07548	9.47221e-07	2.42029e-05	1.69319e-05
BP	GO:1901569	fatty acid derivative catabolic process	12	-0.820847	-2.07996	0.000260439	0.00273422	0.00191281
BP	GO:0055090	acylglycerol homeostasis	23	-0.692278	-2.08292	0.000205234	0.00222177	0.00155432
BP	GO:0070328	triglyceride homeostasis	23	-0.692278	-2.08292	0.000205234	0.00222177	0.00155432
BP	GO:0042182	ketone catabolic process	10	-0.86651	-2.08643	0.000125981	0.00149415	0.00104528
MF	GO:0016836	hydro-lyase activity	45	-0.59573	-2.08929	6.8076e-05	0.000894382	0.000625695
MF	GO:0015125	bile acid transmembrane transporter activity	13	-0.807569	-2.09211	0.000196092	0.00214621	0.00150145
BP	GO:0046460	neutral lipid biosynthetic process	23	-0.695999	-2.09412	0.000175915	0.00194994	0.00136414
BP	GO:0046463	acylglycerol biosynthetic process	23	-0.695999	-2.09412	0.000175915	0.00194994	0.00136414
BP	GO:0019748	secondary metabolic process	46	-0.594429	-2.0949	6.11313e-05	0.000826581	0.000578262
BP	GO:0005977	glycogen metabolic process	49	-0.587151	-2.09611	2.76079e-05	0.000430213	0.00030097
BP	GO:0070988	demethylation	36	-0.626981	-2.09648	7.24235e-05	0.000935583	0.000654518
BP	GO:0046942	carboxylic acid transport	187	-0.472115	-2.09797	9.5526e-10	5.10696e-08	3.57275e-08
BP	GO:0036315	cellular response to sterol	15	-0.779125	-2.09798	0.000222751	0.00238172	0.00166621
BP	GO:0002455	humoral immune response mediated by circulating immunoglobulin	37	-0.624179	-2.09929	7.62745e-05	0.000972675	0.000680467
BP	GO:0019432	triglyceride biosynthetic process	18	-0.742873	-2.10044	0.000235239	0.00248845	0.00174088
BP	GO:0065005	protein-lipid complex assembly	23	-0.698843	-2.10268	0.000149854	0.00171718	0.00120131
BP	GO:0016126	sterol biosynthetic process	46	-0.597684	-2.10637	5.39394e-05	0.000740867	0.000518298
BP	GO:0010817	regulation of hormone levels	355	-0.443498	-2.11315	1.26821e-13	1.60256e-11	1.12113e-11
MF	GO:0015294	solute:cation symporter activity	75	-0.546343	-2.1159	4.41054e-06	8.85932e-05	6.19783e-05
BP	GO:0009437	carnitine metabolic process	10	-0.879861	-2.11858	6.14543e-05	0.000829335	0.000580189
BP	GO:0006775	fat-soluble vitamin metabolic process	32	-0.650658	-2.11897	7.12067e-05	0.000922367	0.000645273
BP	GO:0042430	indole-containing compound metabolic process	14	-0.803865	-2.12493	0.000149976	0.00171718	0.00120131
BP	GO:0046717	acid secretion	29	-0.667903	-2.12601	6.36141e-05	0.000848595	0.000593663
BP	GO:0034377	plasma lipoprotein particle assembly	21	-0.724158	-2.1308	0.000138515	0.00160983	0.00112621
CC	GO:0034361	very-low-density lipoprotein particle	14	-0.806753	-2.13257	0.000137478	0.00160045	0.00111965
CC	GO:0034385	triglyceride-rich plasma lipoprotein particle	14	-0.806753	-2.13257	0.000137478	0.00160045	0.00111965
MF	GO:0015373	anion:sodium symporter activity	12	-0.843585	-2.13757	8.06122e-05	0.0010205	0.000713925
BP	GO:0006091	generation of precursor metabolites and energy	328	-0.452948	-2.14201	5.85885e-14	8.1438e-12	5.69727e-12
BP	GO:0006695	cholesterol biosynthetic process	41	-0.625188	-2.15075	4.22452e-05	0.000611675	0.000427918
BP	GO:1902653	secondary alcohol biosynthetic process	41	-0.625188	-2.15075	4.22452e-05	0.000611675	0.000427918
BP	GO:1901568	fatty acid derivative metabolic process	43	-0.620076	-2.15459	4.25917e-05	0.00061493	0.000430195
BP	GO:0006536	glutamate metabolic process	22	-0.72417	-2.15597	7.12678e-05	0.000922367	0.000645273
BP	GO:0009068	aspartate family amino acid catabolic process	13	-0.832578	-2.1569	7.47019e-05	0.000961441	0.000672608
BP	GO:0009064	glutamine family amino acid metabolic process	52	-0.597225	-2.15813	1.92674e-05	0.000315822	0.000220944
BP	GO:0006111	regulation of gluconeogenesis	27	-0.692726	-2.16819	5.51204e-05	0.000754108	0.000527562
BP	GO:0006555	methionine metabolic process	14	-0.820446	-2.16876	7.49878e-05	0.00096156	0.000672691
BP	GO:0061687	detoxification of inorganic compound	11	-0.880194	-2.17734	9.91616e-06	0.000177165	0.000123942
BP	GO:0046459	short-chain fatty acid metabolic process	10	-0.904658	-2.17829	2.13474e-05	0.000342581	0.000239664
BP	GO:0098754	detoxification	88	-0.547607	-2.17995	2.25977e-07	6.91868e-06	4.84019e-06
BP	GO:0006006	glucose metabolic process	137	-0.511962	-2.18273	6.098e-09	2.63237e-07	1.84156e-07
BP	GO:1901617	organic hydroxy compound biosynthetic process	178	-0.494697	-2.1842	2.80967e-10	1.72807e-08	1.20893e-08
MF	GO:0015291	secondary active transmembrane transporter activity	154	-0.504234	-2.18504	2.02004e-09	9.88683e-08	6.91666e-08
BP	GO:0033013	tetrapyrrole metabolic process	45	-0.623176	-2.18555	1.07829e-05	0.000191665	0.000134086
BP	GO:0019627	urea metabolic process	10	-0.909087	-2.18895	1.47627e-05	0.000252711	0.000176792
BP	GO:0071941	nitrogen cycle metabolic process	10	-0.909087	-2.18895	1.47627e-05	0.000252711	0.000176792
BP	GO:0006778	porphyrin-containing compound metabolic process	38	-0.647411	-2.1903	2.01021e-05	0.000325663	0.000227828
BP	GO:0006084	acetyl-CoA metabolic process	25	-0.715098	-2.19641	2.94734e-05	0.000456213	0.000319159
CC	GO:0034364	high-density lipoprotein particle	18	-0.779158	-2.20303	3.81468e-05	0.000558148	0.000390471
MF	GO:0015293	symporter activity	93	-0.549054	-2.20561	6.03264e-08	2.09634e-06	1.46657e-06
MF	GO:1901618	organic hydroxy compound transmembrane transporter activity	34	-0.669002	-2.2083	2.18877e-05	0.000348897	0.000244083
BP	GO:0006707	cholesterol catabolic process	11	-0.893554	-2.21039	4.03669e-06	8.20321e-05	5.73883e-05
BP	GO:0016127	sterol catabolic process	11	-0.893554	-2.21039	4.03669e-06	8.20321e-05	5.73883e-05
BP	GO:0042759	long-chain fatty acid biosynthetic process	23	-0.736062	-2.21466	1.22734e-05	0.000213251	0.000149187
BP	GO:0070989	oxidative demethylation	10	-0.921947	-2.21992	5.02161e-06	9.91183e-05	6.93415e-05
BP	GO:0000097	sulfur amino acid biosynthetic process	12	-0.876604	-2.22124	1.361e-05	0.000234714	0.000164202
BP	GO:0044272	sulfur compound biosynthetic process	102	-0.544834	-2.22202	3.56447e-08	1.27696e-06	8.93343e-07
BP	GO:0006633	fatty acid biosynthetic process	111	-0.538146	-2.22391	1.53587e-08	6.03067e-07	4.21896e-07
MF	GO:0004745	NAD-retinol dehydrogenase activity	11	-0.905041	-2.23881	1.69338e-06	3.89702e-05	2.72629e-05
MF	GO:0015370	solute:sodium symporter activity	56	-0.612081	-2.24452	1.31116e-06	3.12075e-05	2.18322e-05
BP	GO:0097267	omega-hydroxylase P450 pathway	10	-0.9331	-2.24677	1.53049e-06	3.59354e-05	2.51398e-05
BP	GO:0033540	fatty acid beta-oxidation using acyl-CoA oxidase	12	-0.888542	-2.25149	6.34504e-06	0.000119832	8.38321e-05
CC	GO:0034358	plasma lipoprotein particle	25	-0.734618	-2.25637	9.21907e-06	0.000166856	0.000116729
CC	GO:1990777	lipoprotein particle	25	-0.734618	-2.25637	9.21907e-06	0.000166856	0.000116729
BP	GO:0019433	triglyceride catabolic process	19	-0.789595	-2.26474	8.17955e-06	0.00015079	0.00010549
CC	GO:0032994	protein-lipid complex	28	-0.718978	-2.26933	7.16947e-06	0.000133587	9.3455e-05
BP	GO:0010906	regulation of glucose metabolic process	77	-0.583297	-2.26948	6.00002e-08	2.09549e-06	1.46597e-06
BP	GO:0071377	cellular response to glucagon stimulus	10	-0.943997	-2.27301	3.40013e-07	9.80536e-06	6.85967e-06
BP	GO:0042180	cellular ketone metabolic process	152	-0.52677	-2.27794	1.72438e-10	1.14137e-08	7.98486e-09
BP	GO:0050994	regulation of lipid catabolic process	43	-0.656039	-2.27955	2.55358e-06	5.5116e-05	3.85583e-05
BP	GO:0006577	amino-acid betaine metabolic process	12	-0.900681	-2.28225	2.28345e-06	5.00631e-05	3.50233e-05
MF	GO:0005319	lipid transporter activity	98	-0.564044	-2.28461	9.98404e-09	4.05784e-07	2.8388e-07
BP	GO:0006575	cellular modified amino acid metabolic process	128	-0.542953	-2.29187	7.85747e-10	4.33408e-08	3.03205e-08
BP	GO:0006956	complement activation	46	-0.650417	-2.29222	3.10762e-06	6.53922e-05	4.57473e-05
BP	GO:0046164	alcohol catabolic process	42	-0.668706	-2.31198	8.16423e-07	2.11722e-05	1.48117e-05
BP	GO:0015721	bile acid and bile salt transport	19	-0.807613	-2.31642	3.08642e-06	6.51994e-05	4.56124e-05
BP	GO:0042573	retinoic acid metabolic process	19	-0.808744	-2.31967	2.81329e-06	5.99766e-05	4.19587e-05
BP	GO:0009410	response to xenobiotic stimulus	318	-0.49303	-2.32513	5.09501e-18	1.20105e-15	8.40235e-16
BP	GO:0009066	aspartate family amino acid metabolic process	36	-0.697097	-2.33093	1.51224e-06	3.56273e-05	2.49243e-05
BP	GO:0006067	ethanol metabolic process	12	-0.923005	-2.33882	2.25972e-07	6.91868e-06	4.84019e-06
BP	GO:0090181	regulation of cholesterol metabolic process	27	-0.749121	-2.3447	2.52795e-06	5.4733e-05	3.82903e-05
BP	GO:1901607	alpha-amino acid biosynthetic process	49	-0.657765	-2.34819	3.26899e-07	9.50607e-06	6.65029e-06
BP	GO:0008652	cellular amino acid biosynthetic process	53	-0.648368	-2.35138	2.35305e-07	7.14136e-06	4.99598e-06
BP	GO:0046461	neutral lipid catabolic process	24	-0.773451	-2.35156	2.35596e-06	5.13289e-05	3.59088e-05
BP	GO:0046464	acylglycerol catabolic process	24	-0.773451	-2.35156	2.35596e-06	5.13289e-05	3.59088e-05
MF	GO:0005342	organic acid transmembrane transporter activity	101	-0.579889	-2.36124	5.91422e-10	3.31483e-08	2.319e-08
MF	GO:0046943	carboxylic acid transmembrane transporter activity	101	-0.579889	-2.36124	5.91422e-10	3.31483e-08	2.319e-08
BP	GO:0006694	steroid biosynthetic process	126	-0.562148	-2.36751	9.14406e-11	6.48482e-09	4.53667e-09
BP	GO:0006690	icosanoid metabolic process	85	-0.601253	-2.37976	2.65425e-09	1.28105e-07	8.96199e-08
MF	GO:0016229	steroid dehydrogenase activity	23	-0.795706	-2.39412	3.26252e-07	9.50607e-06	6.65029e-06
BP	GO:0006637	acyl-CoA metabolic process	56	-0.652993	-2.39454	3.41622e-08	1.2366e-06	8.65105e-07
BP	GO:0035383	thioester metabolic process	56	-0.652993	-2.39454	3.41622e-08	1.2366e-06	8.65105e-07
BP	GO:0009636	response to toxic substance	165	-0.549283	-2.40231	7.68474e-14	1.04723e-11	7.32628e-12
MF	GO:0030170	pyridoxal phosphate binding	31	-0.747109	-2.41588	4.94324e-07	1.36875e-05	9.57552e-06
MF	GO:0070279	vitamin B6 binding	32	-0.745856	-2.42899	1.67188e-07	5.30573e-06	3.7118e-06
BP	GO:0009081	branched-chain amino acid metabolic process	20	-0.838498	-2.43737	1.07914e-07	3.55452e-06	2.48668e-06
BP	GO:0033762	response to glucagon	18	-0.86206	-2.43743	9.53717e-08	3.17145e-06	2.21869e-06
BP	GO:0055092	sterol homeostasis	64	-0.648669	-2.43993	1.28743e-08	5.17204e-07	3.61828e-07
BP	GO:0046364	monosaccharide biosynthetic process	57	-0.663359	-2.44099	8.01248e-09	3.37495e-07	2.36106e-07
BP	GO:0055088	lipid homeostasis	107	-0.594254	-2.44235	6.23242e-11	4.55951e-09	3.18976e-09
BP	GO:0042632	cholesterol homeostasis	63	-0.65261	-2.44757	9.22339e-09	3.79305e-07	2.65356e-07
BP	GO:0009083	branched-chain amino acid catabolic process	18	-0.868276	-2.45501	5.24028e-08	1.83939e-06	1.28681e-06
BP	GO:0043648	dicarboxylic acid metabolic process	61	-0.659248	-2.45778	5.4603e-09	2.38673e-07	1.66972e-07
BP	GO:0000096	sulfur amino acid metabolic process	27	-0.785795	-2.45948	1.09912e-07	3.58633e-06	2.50894e-06
BP	GO:0042537	benzene-containing compound metabolic process	18	-0.872186	-2.46606	4.1675e-08	1.47776e-06	1.03382e-06
MF	GO:0019825	oxygen binding	23	-0.820154	-2.46768	5.20103e-08	1.83488e-06	1.28365e-06
BP	GO:0006699	bile acid biosynthetic process	25	-0.80448	-2.47095	1.08966e-07	3.57222e-06	2.49907e-06
BP	GO:0008206	bile acid metabolic process	34	-0.749501	-2.47402	9.3764e-08	3.13298e-06	2.19178e-06
MF	GO:0008392	arachidonic acid epoxygenase activity	13	-0.960441	-2.48815	4.99519e-11	3.69326e-09	2.58374e-09
BP	GO:0000038	very long-chain fatty acid metabolic process	20	-0.859523	-2.49849	1.67945e-08	6.5574e-07	4.58745e-07
BP	GO:0042445	hormone metabolic process	161	-0.573193	-2.49918	9.03364e-15	1.36487e-12	9.54837e-13
CC	GO:0005759	mitochondrial matrix	289	-0.535208	-2.49952	1.64262e-20	5.1892e-18	3.63028e-18
MF	GO:0019842	vitamin binding	91	-0.625142	-2.50233	4.5298e-11	3.38517e-09	2.36821e-09
BP	GO:0008210	estrogen metabolic process	27	-0.801723	-2.50934	2.67801e-08	1.00606e-06	7.03826e-07
BP	GO:0006790	sulfur compound metabolic process	218	-0.554294	-2.50975	1.65118e-17	3.58617e-15	2.50882e-15
BP	GO:0019319	hexose biosynthetic process	53	-0.692157	-2.51018	4.04157e-09	1.83588e-07	1.28435e-07
BP	GO:0009072	aromatic amino acid family metabolic process	17	-0.905347	-2.52139	1.24073e-09	6.48351e-08	4.53576e-08
BP	GO:0006094	gluconeogenesis	51	-0.704037	-2.53443	3.59467e-09	1.68288e-07	1.17731e-07
MF	GO:0050660	flavin adenine dinucleotide binding	61	-0.682718	-2.54528	5.07214e-10	2.93761e-08	2.05511e-08
BP	GO:0001523	retinoid metabolic process	46	-0.722723	-2.54704	8.91068e-09	3.70834e-07	2.59429e-07
MF	GO:0008028	monocarboxylic acid transmembrane transporter activity	34	-0.773773	-2.55414	1.15486e-08	4.66643e-07	3.26456e-07
BP	GO:0033559	unsaturated fatty acid metabolic process	84	-0.647733	-2.55915	1.31793e-11	1.14495e-09	8.00987e-10
BP	GO:0033865	nucleoside bisphosphate metabolic process	76	-0.659628	-2.56055	3.54603e-11	2.73833e-09	1.91569e-09
BP	GO:0033875	ribonucleoside bisphosphate metabolic process	76	-0.659628	-2.56055	3.54603e-11	2.73833e-09	1.91569e-09
BP	GO:0034032	purine nucleoside bisphosphate metabolic process	76	-0.659628	-2.56055	3.54603e-11	2.73833e-09	1.91569e-09
BP	GO:0034754	cellular hormone metabolic process	92	-0.639454	-2.56458	5.02257e-12	4.65425e-10	3.25604e-10
BP	GO:0042572	retinol metabolic process	30	-0.803382	-2.57767	5.10557e-09	2.2746e-07	1.59127e-07
BP	GO:0009069	serine family amino acid metabolic process	29	-0.81539	-2.59548	8.76817e-10	4.72394e-08	3.30479e-08
MF	GO:0016597	amino acid binding	38	-0.768246	-2.59911	1.61254e-09	8.06271e-08	5.64054e-08
BP	GO:0019373	epoxygenase P450 pathway	16	-0.949751	-2.6026	9.50252e-12	8.46699e-10	5.92337e-10
CC	GO:0005777	peroxisome	87	-0.657482	-2.61273	4.1794e-12	4.03429e-10	2.82232e-10
CC	GO:0042579	microbody	87	-0.657482	-2.61273	4.1794e-12	4.03429e-10	2.82232e-10
BP	GO:0042178	xenobiotic catabolic process	21	-0.892083	-2.6249	1.57026e-10	1.05954e-08	7.41239e-09
MF	GO:0008391	arachidonic acid monooxygenase activity	16	-0.96102	-2.63348	3.92996e-13	4.62936e-11	3.23862e-11
BP	GO:0006638	neutral lipid metabolic process	81	-0.671205	-2.63493	2.70851e-12	2.80958e-10	1.96553e-10
BP	GO:0072330	monocarboxylic acid biosynthetic process	147	-0.612049	-2.63503	3.33907e-16	5.95039e-14	4.16279e-14
BP	GO:0016101	diterpenoid metabolic process	49	-0.740579	-2.64384	9.81481e-11	6.89019e-09	4.82027e-09
BP	GO:0006720	isoprenoid metabolic process	72	-0.688155	-2.64538	4.65793e-12	4.4346e-10	3.10237e-10
CC	GO:0072562	blood microparticle	75	-0.683146	-2.64572	3.33139e-12	3.35553e-10	2.34748e-10
BP	GO:0006639	acylglycerol metabolic process	80	-0.67609	-2.64845	3.89009e-12	3.8623e-10	2.702e-10
BP	GO:1901616	organic hydroxy compound catabolic process	58	-0.722865	-2.66867	4.11335e-11	3.10737e-09	2.17386e-09
MF	GO:0046906	tetrapyrrole binding	99	-0.664352	-2.69577	4.78626e-14	6.9301e-12	4.84818e-12
BP	GO:0006721	terpenoid metabolic process	56	-0.738353	-2.70756	2.85737e-12	2.9204e-10	2.04306e-10
MF	GO:0070330	aromatase activity	20	-0.935595	-2.71962	1.23622e-13	1.59106e-11	1.11308e-11
BP	GO:0030258	lipid modification	150	-0.630253	-2.7211	5.18439e-18	1.20105e-15	8.40235e-16
MF	GO:0005506	iron ion binding	96	-0.676156	-2.73023	1.13479e-14	1.67805e-12	1.17393e-12
BP	GO:0019369	arachidonic acid metabolic process	43	-0.790089	-2.74534	1.94015e-11	1.64439e-09	1.15039e-09
MF	GO:0020037	heme binding	93	-0.684486	-2.74966	3.25451e-15	5.51679e-13	3.85946e-13
BP	GO:0044283	small molecule biosynthetic process	384	-0.573206	-2.75182	1.48443e-33	1.2896e-30	9.0218e-31
BP	GO:0016125	sterol metabolic process	115	-0.662347	-2.752	2.99349e-16	5.47494e-14	3.83018e-14
BP	GO:1901615	organic hydroxy compound metabolic process	392	-0.573886	-2.75989	7.26068e-35	7.20882e-32	5.04317e-32
BP	GO:0006066	alcohol metabolic process	254	-0.600694	-2.76745	9.04636e-26	5.23935e-23	3.66536e-23
BP	GO:0016042	lipid catabolic process	212	-0.614863	-2.77473	1.9475e-23	7.51952e-21	5.26053e-21
BP	GO:0006641	triglyceride metabolic process	62	-0.742976	-2.77807	2.77709e-13	3.32772e-11	2.32802e-11
BP	GO:1902652	secondary alcohol metabolic process	114	-0.669681	-2.77873	4.93972e-17	1.04034e-14	7.27801e-15
BP	GO:0046394	carboxylic acid biosynthetic process	213	-0.615697	-2.77957	1.6949e-23	6.92914e-21	4.84751e-21
BP	GO:0044242	cellular lipid catabolic process	145	-0.649974	-2.79322	1.71676e-19	4.77258e-17	3.33882e-17
BP	GO:0008203	cholesterol metabolic process	107	-0.679749	-2.79373	1.88722e-16	3.74749e-14	2.62168e-14
BP	GO:0016053	organic acid biosynthetic process	215	-0.621869	-2.81091	3.60657e-24	1.92813e-21	1.34889e-21
BP	GO:0008202	steroid metabolic process	236	-0.618685	-2.82674	2.03731e-26	1.28721e-23	9.00511e-24
BP	GO:0071466	cellular response to xenobiotic stimulus	125	-0.67246	-2.82874	3.2697e-18	8.11586e-16	5.67772e-16
CC	GO:0005782	peroxisomal matrix	31	-0.877368	-2.83709	8.74926e-14	1.14731e-11	8.02638e-12
CC	GO:0031907	microbody lumen	31	-0.877368	-2.83709	8.74926e-14	1.14731e-11	8.02638e-12
BP	GO:0034308	primary alcohol metabolic process	69	-0.745643	-2.84476	3.68108e-15	6.09132e-13	4.26139e-13
MF	GO:0008395	steroid hydroxylase activity	30	-0.895682	-2.87382	6.36086e-15	9.824e-13	6.87271e-13
BP	GO:0001676	long-chain fatty acid metabolic process	77	-0.741714	-2.88585	1.26031e-16	2.57623e-14	1.80229e-14
BP	GO:0120254	olefinic compound metabolic process	109	-0.70891	-2.9222	1.03135e-19	2.98661e-17	2.08938e-17
BP	GO:1901605	alpha-amino acid metabolic process	137	-0.691684	-2.94897	1.37018e-22	4.76137e-20	3.33098e-20
MF	GO:0004497	monooxygenase activity	72	-0.767553	-2.9506	1.6468e-17	3.58617e-15	2.50882e-15
MF	GO:0016491	oxidoreductase activity	450	-0.608504	-2.96072	8.36416e-49	5.81309e-45	4.06674e-45
BP	GO:0032787	monocarboxylic acid metabolic process	415	-0.618719	-2.99055	1.65845e-47	3.84207e-44	2.68785e-44
BP	GO:0006520	cellular amino acid metabolic process	174	-0.679227	-2.99078	4.15082e-27	2.88482e-24	2.01817e-24
BP	GO:0034440	lipid oxidation	88	-0.753843	-3.00095	7.32149e-20	2.21236e-17	1.54773e-17
BP	GO:1901606	alpha-amino acid catabolic process	63	-0.809827	-3.0372	1.31726e-18	3.52115e-16	2.46334e-16
BP	GO:0006631	fatty acid metabolic process	271	-0.663599	-3.07871	8.84945e-38	1.02506e-34	7.17116e-35
BP	GO:0006635	fatty acid beta-oxidation	60	-0.834946	-3.10278	8.98432e-21	2.97338e-18	2.08013e-18
BP	GO:0019395	fatty acid oxidation	83	-0.791838	-3.12195	1.4106e-23	6.12728e-21	4.28655e-21
BP	GO:0009063	cellular amino acid catabolic process	77	-0.813358	-3.1646	7.03768e-24	3.4937e-21	2.44414e-21
BP	GO:0006805	xenobiotic metabolic process	73	-0.822314	-3.16927	2.8352e-23	1.03709e-20	7.25529e-21
BP	GO:0009062	fatty acid catabolic process	74	-0.82799	-3.19904	1.14549e-23	5.30743e-21	3.71299e-21
BP	GO:0044282	small molecule catabolic process	259	-0.693537	-3.20238	1.26835e-42	1.76301e-39	1.23337e-39
BP	GO:0072329	monocarboxylic acid catabolic process	88	-0.831544	-3.31026	2.26516e-29	1.74921e-26	1.22372e-26
BP	GO:0046395	carboxylic acid catabolic process	162	-0.802527	-3.50185	4.38764e-46	7.62353e-43	5.3333e-43
BP	GO:0016054	organic acid catabolic process	165	-0.803569	-3.51444	2.89938e-48	1.00754e-44	7.04855e-45

## Sheet: KEGG
ID	Description	setSize	enrichmentScore	NES	pvalue	p.adjust	qvalue
hsa05323	Rheumatoid arthritis	71	0.612376	2.08156	4.97882e-08	8.23995e-07	4.19269e-07
hsa04512	ECM-receptor interaction	74	0.590086	2.01914	8.77154e-07	1.07533e-05	5.47153e-06
hsa04110	Cell cycle	102	0.539408	1.93804	3.4066e-07	5.12539e-06	2.60792e-06
hsa05132	Salmonella infection	191	0.497087	1.92984	9.21e-09	1.79324e-07	9.12446e-08
hsa05140	Leishmaniasis	59	0.580655	1.91314	2.3062e-05	0.000178465	9.08076e-05
hsa04145	Phagosome	115	0.521447	1.90477	1.48941e-06	1.64917e-05	8.39139e-06
hsa04666	Fc gamma R-mediated phagocytosis	74	0.548287	1.87611	3.32233e-05	0.000228966	0.000116504
hsa05310	Asthma	22	0.695398	1.87302	0.000195421	0.000965438	0.000491239
hsa05130	Pathogenic Escherichia coli infection	145	0.497199	1.87077	1.07016e-06	1.26508e-05	6.43706e-06
hsa04672	Intestinal immune network for IgA production	33	0.631505	1.86012	0.0001402	0.000743187	0.000378152
hsa04670	Leukocyte transendothelial migration	86	0.527345	1.84795	1.96433e-05	0.000158584	8.06913e-05
hsa05320	Autoimmune thyroid disease	37	0.612465	1.84728	0.000205284	0.000999248	0.000508443
hsa04658	Th1 and Th2 cell differentiation	74	0.539293	1.84534	3.0574e-05	0.00022	0.000111942
hsa04510	Focal adhesion	170	0.478105	1.83261	5.63903e-07	7.77716e-06	3.95721e-06
hsa05219	Bladder cancer	36	0.602243	1.80647	0.000398473	0.00178236	0.000906908
hsa04668	TNF signaling pathway	90	0.509717	1.7983	3.38953e-05	0.000228966	0.000116504
hsa04933	AGE-RAGE signaling pathway in diabetic complications	94	0.504121	1.78981	4.80167e-05	0.000305644	0.00015552
hsa05166	Human T-cell leukemia virus 1 infection	183	0.462974	1.78922	1.49472e-06	1.64917e-05	8.39139e-06
hsa03010	Ribosome	77	0.518169	1.78447	0.000121852	0.000661195	0.000336433
hsa05152	Tuberculosis	142	0.472095	1.77189	1.73748e-05	0.000147463	7.50329e-05
hsa05206	MicroRNAs in cancer	136	0.472327	1.76336	2.86843e-05	0.000210989	0.000107357
hsa05135	Yersinia infection	113	0.4819	1.75604	5.34637e-05	0.000327713	0.000166748
hsa05131	Shigellosis	171	0.457614	1.75529	1.45719e-05	0.000126929	6.45848e-05
hsa05165	Human papillomavirus infection	268	0.436851	1.75268	3.82545e-07	5.50532e-06	2.80125e-06
hsa05205	Proteoglycans in cancer	167	0.456259	1.74531	1.94862e-05	0.000158584	8.06913e-05
hsa04380	Osteoclast differentiation	109	0.478828	1.73637	9.58245e-05	0.000528632	0.000268981
hsa04657	IL-17 signaling pathway	71	0.510283	1.73453	0.000395039	0.00178236	0.000906908
hsa04621	NOD-like receptor signaling pathway	127	0.467681	1.73078	6.66345e-05	0.000386948	0.000196889
hsa04061	Viral protein interaction with cytokine and cytokine receptor	77	0.499657	1.72072	0.000396018	0.00178236	0.000906908
hsa04974	Protein digestion and absorption	69	0.50692	1.71484	0.000587579	0.00246188	0.00125267
hsa05169	Epstein-Barr virus infection	170	0.441952	1.69404	4.25328e-05	0.000281567	0.000143268
hsa03030	DNA replication	28	0.591409	1.6822	0.00349695	0.0106192	0.00540331
hsa03040	Spliceosome	77	0.486665	1.67598	0.000871505	0.00343414	0.00174738
hsa05145	Toxoplasmosis	94	0.472047	1.67594	0.000520397	0.00220835	0.00112366
hsa04060	Cytokine-cytokine receptor interaction	207	0.424585	1.66219	2.49221e-05	0.000187483	9.53958e-05
hsa04062	Chemokine signaling pathway	153	0.437716	1.6576	0.000150089	0.00077624	0.00039497
hsa04612	Antigen processing and presentation	47	0.520543	1.64531	0.00343624	0.0106192	0.00540331
hsa04620	Toll-like receptor signaling pathway	78	0.476668	1.64504	0.00146931	0.00528632	0.00268981
hsa05340	Primary immunodeficiency	30	0.568815	1.64219	0.00551833	0.0157463	0.0080121
hsa04659	Th17 cell differentiation	86	0.466094	1.63331	0.00141824	0.00515867	0.00262486
hsa04926	Relaxin signaling pathway	104	0.451924	1.62811	0.000961613	0.00370109	0.00188321
hsa05416	Viral myocarditis	47	0.514189	1.62523	0.00451395	0.0132279	0.0067307
hsa03013	Nucleocytoplasmic transport	81	0.465747	1.61692	0.00209554	0.00707781	0.00360136
hsa04144	Endocytosis	176	0.418864	1.61186	0.000244451	0.00117266	0.000596676
hsa04660	T cell receptor signaling pathway	88	0.457915	1.61011	0.00199399	0.00687511	0.00349823
hsa04514	Cell adhesion molecules	109	0.442785	1.60567	0.00124444	0.00468079	0.0023817
hsa04640	Hematopoietic cell lineage	76	0.463416	1.59259	0.00347379	0.0106192	0.00540331
hsa04650	Natural killer cell mediated cytotoxicity	86	0.453984	1.59087	0.0027828	0.00903045	0.00459492
hsa00600	Sphingolipid metabolism	29	0.55441	1.58896	0.01065	0.027757	0.0141235
hsa04630	JAK-STAT signaling pathway	128	0.428356	1.58683	0.00110406	0.00420051	0.00213732
hsa04015	Rap1 signaling pathway	169	0.413904	1.58555	0.000476661	0.00210366	0.0010704
hsa05100	Bacterial invasion of epithelial cells	59	0.477437	1.57306	0.00662423	0.0182718	0.00929717
hsa04611	Platelet activation	96	0.441507	1.57251	0.00293717	0.00934809	0.00475654
hsa04151	PI3K-Akt signaling pathway	282	0.388762	1.56655	8.8077e-05	0.000494848	0.000251791
hsa04530	Tight junction	124	0.424536	1.56643	0.00172549	0.00607593	0.00309158
hsa04064	NF-kappa B signaling pathway	80	0.449686	1.55822	0.00504412	0.0146457	0.00745207
hsa05222	Small cell lung cancer	88	0.441857	1.55365	0.00451588	0.0132279	0.0067307
hsa05161	Hepatitis B	127	0.417633	1.54556	0.00230455	0.0077051	0.00392055
hsa05332	Graft-versus-host disease	28	0.5414	1.53995	0.0182897	0.044895	0.0228437
hsa05203	Viral carcinogenesis	134	0.409968	1.52757	0.00271921	0.00891149	0.00453439
hsa04810	Regulation of actin cytoskeleton	178	0.395816	1.52499	0.00139974	0.00514792	0.00261939
hsa04664	Fc epsilon RI signaling pathway	56	0.46548	1.51949	0.0131334	0.0334398	0.017015
hsa05170	Human immunodeficiency virus 1 infection	160	0.398779	1.51796	0.00207098	0.00706695	0.00359584
hsa04540	Gap junction	69	0.448472	1.51712	0.0105282	0.0276575	0.0140728
hsa04066	HIF-1 signaling pathway	90	0.428621	1.51219	0.0075808	0.0205676	0.0104653
hsa05168	Herpes simplex virus 1 infection	237	0.380021	1.50776	0.000750711	0.00303031	0.0015419
hsa05164	Influenza A	133	0.404105	1.50428	0.00398479	0.0119906	0.00610112
hsa05162	Measles	111	0.411504	1.49593	0.00656651	0.0182648	0.00929361
hsa05200	Pathways in cancer	436	0.358467	1.49222	8.82056e-05	0.000494848	0.000251791
hsa04390	Hippo signaling pathway	119	0.406482	1.49168	0.00606431	0.0170109	0.00865557
hsa05321	Inflammatory bowel disease	54	0.457953	1.485	0.0198974	0.0484267	0.0246407
hsa05202	Transcriptional misregulation in cancer	140	0.395201	1.48078	0.0052364	0.0150717	0.00766887
hsa05163	Human cytomegalovirus infection	177	0.383803	1.47779	0.00323673	0.0102034	0.00519175
hsa04613	Neutrophil extracellular trap formation	90	0.416675	1.47005	0.0129063	0.0331161	0.0168503
hsa04010	MAPK signaling pathway	244	0.369029	1.46799	0.0015813	0.00562808	0.00286371
hsa04072	Phospholipase D signaling pathway	112	0.39531	1.43881	0.0137775	0.0348119	0.0177132
hsa04071	Sphingolipid signaling pathway	96	0.402554	1.43377	0.0183107	0.044895	0.0228437
hsa04218	Cellular senescence	129	0.386169	1.43196	0.0122283	0.0316217	0.0160899
hsa05167	Kaposi sarcoma-associated herpesvirus infection	155	0.375843	1.42553	0.0097078	0.0259136	0.0131855
hsa04142	Lysosome	107	0.393328	1.42264	0.0180212	0.0448497	0.0228206
hsa04014	Ras signaling pathway	183	0.36349	1.40475	0.00994774	0.0263416	0.0134033
hsa00250	Alanine	aspartate and glutamate metabolism	26	-0.633656	-1.96443	0.000768518	0.00306481
hsa00280	Valine	leucine and isoleucine degradation	37	-0.809293	-2.72146	1.62389e-11	6.71884e-10
hsa00260	Glycine	serine and threonine metabolism	28	-0.852027	-2.68822	9.60287e-11	2.88959e-09
hsa05208	Chemical carcinogenesis - reactive oxygen species	144	-0.339419	-1.45706	0.00565469	0.0159975	0.00813991
hsa04727	GABAergic synapse	70	-0.412033	-1.57549	0.00681731	0.018649	0.00948907
hsa04913	Ovarian steroidogenesis	38	-0.468614	-1.58524	0.0157474	0.0394879	0.0200924
hsa04936	Alcoholic liver disease	109	-0.389727	-1.60544	0.0018452	0.00642905	0.00327126
hsa04726	Serotonergic synapse	90	-0.403082	-1.6101	0.00283773	0.00911929	0.00464012
hsa05207	Chemical carcinogenesis - receptor activation	142	-0.378477	-1.62115	0.00061265	0.00253484	0.00128979
hsa00061	Fatty acid biosynthesis	16	-0.603796	-1.65468	0.020699	0.0496477	0.025262
hsa00910	Nitrogen metabolism	15	-0.617434	-1.66337	0.0201774	0.0487498	0.0248051
hsa00790	Folate biosynthesis	21	-0.587613	-1.72861	0.0096782	0.0259136	0.0131855
hsa04975	Fat digestion and absorption	28	-0.564146	-1.77993	0.00443874	0.0132279	0.0067307
hsa04152	AMPK signaling pathway	101	-0.441835	-1.79806	0.000174458	0.000874931	0.000445187
hsa00860	Porphyrin metabolism	24	-0.601219	-1.82878	0.00343718	0.0106192	0.00540331
hsa04931	Insulin resistance	88	-0.464268	-1.84767	0.000161907	0.000824483	0.000419517
hsa01230	Biosynthesis of amino acids	56	-0.508492	-1.86323	0.000515041	0.00220835	0.00112366
hsa00330	Arginine and proline metabolism	31	-0.582891	-1.88284	0.00135767	0.00504932	0.00256922
hsa00040	Pentose and glucuronate interconversions	16	-0.69598	-1.90731	0.00245261	0.00811814	0.00413071
hsa00590	Arachidonic acid metabolism	42	-0.555895	-1.92088	0.000506546	0.00220614	0.00112254
hsa04922	Glucagon signaling pathway	78	-0.500655	-1.95117	4.92076e-05	0.000307315	0.00015637
hsa04920	Adipocytokine signaling pathway	60	-0.526813	-1.95653	0.000141452	0.000743187	0.000378152
hsa00591	Linoleic acid metabolism	17	-0.71565	-1.9926	0.000923983	0.0035981	0.0018308
hsa01040	Biosynthesis of unsaturated fatty acids	15	-0.753009	-2.02861	0.000645626	0.0026383	0.00134243
hsa01200	Carbon metabolism	94	-0.511783	-2.05898	7.11952e-07	9.42624e-06	4.79631e-06
hsa00430	Taurine and hypotaurine metabolism	12	-0.81402	-2.0618	0.000331426	0.00156717	0.000797417
hsa04950	Maturity onset diabetes of the young	17	-0.743117	-2.06908	0.000373391	0.00174074	0.00088573
hsa00010	Glycolysis / Gluconeogenesis	51	-0.587177	-2.11262	3.34901e-05	0.000228966	0.000116504
hsa00020	Citrate cycle (TCA cycle)	28	-0.67752	-2.13763	6.65478e-05	0.000386948	0.000196889
hsa00360	Phenylalanine metabolism	11	-0.866858	-2.14375	6.47648e-05	0.000386948	0.000196889
hsa00650	Butanoate metabolism	18	-0.782793	-2.21263	4.76411e-05	0.000305644	0.00015552
hsa00310	Lysine degradation	36	-0.667142	-2.22944	1.32394e-05	0.000118439	6.02649e-05
hsa00270	Cysteine and methionine metabolism	37	-0.668256	-2.24718	3.05173e-06	3.06098e-05	1.5575e-05
hsa00053	Ascorbate and aldarate metabolism	14	-0.854693	-2.25986	2.31843e-05	0.000178465	9.08076e-05
hsa01240	Biosynthesis of cofactors	94	-0.564563	-2.27131	8.98864e-09	1.79324e-07	9.12446e-08
hsa00983	Drug metabolism - other enzymes	45	-0.648579	-2.27448	1.6338e-06	1.74448e-05	8.87634e-06
hsa04979	Cholesterol metabolism	43	-0.665245	-2.31077	8.2073e-07	1.04485e-05	5.31647e-06
hsa00340	Histidine metabolism	14	-0.877187	-2.31934	3.44263e-06	3.3515e-05	1.70533e-05
hsa00220	Arginine biosynthesis	16	-0.846805	-2.32063	5.47561e-06	5.0671e-05	2.57827e-05
hsa00630	Glyoxylate and dicarboxylate metabolism	20	-0.805309	-2.33934	5.51105e-06	5.0671e-05	2.57827e-05
hsa00410	beta-Alanine metabolism	23	-0.783423	-2.3585	2.14412e-06	2.21783e-05	1.12849e-05
hsa00640	Propanoate metabolism	25	-0.79264	-2.43481	2.35817e-07	3.71693e-06	1.89127e-06
hsa00120	Primary bile acid biosynthesis	15	-0.910821	-2.45376	1.19839e-08	2.2037e-07	1.1213e-07
hsa01212	Fatty acid metabolism	43	-0.711454	-2.47128	1.95322e-08	3.40271e-07	1.73138e-07
hsa04976	Bile secretion	58	-0.673223	-2.48461	6.35706e-09	1.40279e-07	7.13775e-08
hsa03320	PPAR signaling pathway	59	-0.677743	-2.50924	3.96409e-09	9.37224e-08	4.76883e-08
hsa04610	Complement and coagulation cascades	70	-0.663634	-2.53754	5.56245e-10	1.53431e-08	7.80695e-09
hsa00620	Pyruvate metabolism	34	-0.793919	-2.61973	2.80371e-09	7.13869e-08	3.63234e-08
hsa00350	Tyrosine metabolism	27	-0.858312	-2.6849	6.99526e-11	2.31543e-09	1.17815e-09
hsa00140	Steroid hormone biosynthesis	36	-0.81224	-2.71432	2.9211e-11	1.07432e-09	5.46638e-10
hsa00071	Fatty acid degradation	37	-0.820832	-2.76026	3.50784e-12	1.65871e-10	8.43991e-11
hsa00380	Tryptophan metabolism	28	-0.90435	-2.8533	1.13647e-14	9.40428e-13	4.78513e-13
hsa04146	Peroxisome	63	-0.764385	-2.86609	3.37677e-15	3.7257e-13	1.89573e-13
hsa00830	Retinol metabolism	33	-0.874469	-2.86701	2.90573e-14	1.603e-12	8.15645e-13
hsa05204	Chemical carcinogenesis - DNA adducts	36	-0.860858	-2.87679	1.98369e-14	1.3132e-12	6.68191e-13
hsa00980	Metabolism of xenobiotics by cytochrome P450	42	-0.854233	-2.95177	3.38895e-16	5.60871e-14	2.85385e-14
hsa00982	Drug metabolism - cytochrome P450	40	-0.864996	-2.95842	1.19858e-16	3.96731e-14	2.01867e-14
