# Supplementary material for: Systematic analysis of the role and significance of target genes of active ingredients of traditional Chinese medicine injections in the progression and immune microenvironment of hepatocellular carcinoma
Source: Front Pharmacol. 2023 Jan 6;13:1095965. doi: 10.3389/fphar.2022.1095965 (PMC9852871; doi:10.3389/fphar.2022.1095965)
Supplement: Supplementary file 5 [file Table1.XLSX]

## Sheet: Sheet1
Injection	Traditional Chinese Medicine Ingredients
Xiaoaiping injection	marsdenia tenacissima
Zhongjiefeng injection	sarcandra glabra
Kanglaite injection	semen coicis
Aidi injection	mylabris,ginseng, astragalus mongholicus, acanthopanax root
Delisheng injection	astragalus mongholicus, red ginseng,venenum bufonis, mylabris
Kangai injection	ginseng, astragalus mongholicus
Tongan injection	caulis sinomenii, celandine, schefflera kwangsiensis
Aconiu injection	aconiti radix, radix aconiti agrestis
